# Supplementary material for: Multi-Platform-Based Analysis Characterizes Molecular Alterations of the Nucleus in Human Colorectal Cancer
Source: Front Cell Dev Biol. 2022 Feb 21;10:796703. doi: 10.3389/fcell.2022.796703 (PMC8899079; doi:10.3389/fcell.2022.796703)
Supplement: Supplementary file 1 [file Table1.XLSX]

## Sheet: Description
Sheet	Description
A-Clinical information	The clinical information of the colorectal cancer (CRC) patients of our study
B-Up-proteins	The up-regulated proteins identified in CRC cells versus normal cells
C-Down-proteins	The down-regulated proteins identified in CRC cells versus normal cells
D-Phosphorylation	The differentially-expressed phosphorylation identified in CRC cells versus normal cells
E-OS-related genes	537 overall survival rates (OS)-related genes of CRC
F-Phosphorylation sites	The sites of differentially expressed phosphorylation identified in CRC cells versus normal cells
G-Phosphorylated proteins	Differentially phosphorylated proteins identified in CRC cells versus normal cells
H-Phospho-classification	The classification of differentially expressed phosphorylation of CRC cells versus normal cells
I-KEGG	The Kyoto Encyclopedia of Genes and Genomes (KEGG) analysis of 13 highly phosphorylated (n >= 4) nuclear proteins
J-GO	The Gene Ontology (GO) analysis of 13 highly phosphorylated (n >= 4) nuclear proteins
K-TFs	144 TFs of the nuclear genes which were differentially expressed in CRC cells versus normal cells at both mRNA and protein levels
L-CRC-specific SVs	All CRC-specific structural variants (SVs)
M-SV classification	The classification of the CRC-specific exonic SVs

## Sheet: A-Cilnical information
The clinical information of the CRC patients of our study
		I-II stage		III-IV stage
Age	≤65	0	0	1	0.125
	>65	4	0.5	3	0.375
Type	Adenocarcinoma	4	0.5	4	0.5
Gender	Male	1	0.125	3	0.375
	Female	3	0.375	1	0.125
Tumor stage	T1	1	0.125	0	0
	T2	0	0	0	0
	T3	2	0	1	0.125
	T4	1	0.125	3	0.375
Node stage	N0	4	0.5	0	0
	N1	0	0	4	0.5
	N2	0	0	0	0
Metastasis stage	M0	4	0.5	1	0.125
	M1	0	0	3	0.375
Location	Ascending colon	2	0.25	1	0.125
	Sigmoid colon	1	0.125	3	0.375
	Appendix colon	1	0.125	0	0
Therapy	Yes	0	0	0	0
	No	4	0.5	4	0.5

## Sheet: B-Up-proteins
Gene	P value	Regulated Type	Mol. weight [kDa]	I_II_N	III_IV_N	M_N	V_N	I_II_C	III_IV_C	M_C	V_C
TAF6	0.032925	Up	72.668	0.715	0.874	0.467	0.844	1.459	0.971	1.669
AIDA	0.0049808	Up	35.023	0.731	0.807	0.725	0.647	1.046	1.365	1.016	1.663
EPS8	0.00164438	Up	91.88	0.481	0.605	0.67	0.577	1.211	1.393	1.036	2.028
TBC1D10B	0.04376	Up	87.198	0.652	0.7	0.777	1.12		1.491	1.259
CDX2	0.042576	Up	33.519	0.544			0.592	1.165		1.7
BAZ1A	0.0023595	Up	178.7	0.659	0.752	0.669		1.509	1.14	1.272
MAGED2	0.00055638	Up	64.953	0.3	0.388	0.406	0.394	2.275	0.934	1.32	1.983
FOXK1	0.0075181	Up	75.456	0.857	0.801	0.725	0.692	1.2	1.625	1.101	0.999
ITGA5	0.0148605	Up	114.54	0.589	0.6	0.39	0.377	1.396	2.422	0.629	1.597
UNC13D	0.0078818	Up	123.28	0.693	0.598	0.648	0.751	0.91	1.646	1.051	1.703
PUM3	0.020623	Up	73.584	0.61	0.61	0.491	0.786	2.15	1.018	1.519	0.815
SORBS1	0.034704	Up	142.51	0.79	0.898	0.783	0.64	1.021	1.482	0.858	1.529
HSPB1	0.006358	Up	22.782	0.808	0.784	0.713	0.611	1.247	1.471	0.897	1.469
AKAP2	0.0029214	Up	94.659	0.951	0.73	0.758	0.736	1.112	1.159	1.121	1.433
MNDA	0.00184107	Up	45.836	0.488	0.347	0.488	0.412	1.176	2.529	1.627	0.934
SPATS2L	0.0027769	Up	61.728	0.643	0.842	0.829	0.731	1.058	1.328	1.104	1.464
IRF9	0.039177	Up	43.696	0.69	0.626	0.302		1.553		1.829
PXN	0.00153586	Up	64.505	0.703	0.76	0.797	0.874	1.234	1.156	1.047	1.429
POP1	0.024359	Up	114.71	0.747	0.702	0.866	0.711	1.454	1.226	1.508	0.786
NFKB2	0.0099766	Up	96.748	0.81	0.787	0.886	0.617	1.157	1.505	0.958	1.28
NOSIP	0.0024188	Up	33.172	0.681	0.803	0.71	0.446	1.092	1.4	1.473	1.394
EBNA1BP2	0.0127221	Up	34.852	0.959	0.653	0.784	0.69	1.347	1.148	1.481	0.937
DBN1	0.0082392	Up	71.428	0.698	0.598	0.544	0.56	0.829	1.638	1.119	2.014
LRSAM1	0.0081967	Up	83.593	0.753	0.637	0.928	0.576	1.586	1.383	0.994	1.143
INTS6	0.0032967	Up	100.39	0.57	0.737		0.661	1.294	1.169	1.569
TSR1	0.029845	Up	91.809	0.736	0.786	0.921	0.47	1.624	1.493	0.939	1.031
ENAH	0.00174343	Up	66.509	0.698	0.642	0.678	0.573	1.586	1.577	0.924	1.323
CSRP2	0.0027559	Up	20.954	0.657	0.644	0.672	0.545	1.173	1.834	1.529	0.945
DTX3L	0.00092173	Up	83.553	0.825	0.607	0.809	0.605	1.37	1.184	1.423	1.176
SMTN	0.0033962	Up	99.058	0.498	0.772	0.558	0.688	1.404	1.293	0.965	1.821
POP7	0.047318	Up	15.651		0.513	0.751			1.527	1.012	1.198
CLASP1	0.00083632	Up	169.45	0.884	0.754	0.703	0.775	1.291	1.299	1.261	1.033
PPFIBP1	0.00085785	Up	114.02	0.827	0.542	0.558	0.595	1.073	1.471	1.379	1.555
TRIO	0.00173738	Up	346.9	0.756	0.837	0.512	0.541	1.363	1.42	1.449	1.123
FHL3	2.2236e-05	Up	31.192	0.386	0.185	0.227	0.261	2.016	1.716	1.562	1.647
TOP2A	0.00092424	Up	174.38	0.678	0.392	0.385	0.378	1.726	1.506	1.933	1.003
PSMG4	0.0052967	Up	13.775	0.756	0.782	0.639	0.803	1.61		1.366	1.043
ZYX	1.56716e-05	Up	61.277	0.611	0.485	0.484	0.467	1.673	1.463	1.301	1.516
PDLIM2	0.0195224	Up	37.458	0.445			0.629	0.877	1.546	1.105	1.399
NUDT4	0.002095	Up	20.306	0.571	0.681	0.756	0.712	1.222	1.495	0.974	1.589
RBM17	0.0102418	Up	44.961	0.871	0.466	0.51	0.71	1.473	0.859	1.629	1.481
RAI14	6.4465e-05	Up	110.04	0.526	0.404	0.409	0.445	1.268	1.983	1.264	1.701
CCDC50	0.040725	Up	35.822	1.173	0.475	0.724	0.594	1.177	1.56	1.349	0.949
TGFB1I1	0.00130081	Up	49.814	0.755	0.761	0.561	0.702	1.228	1.601	1.066	1.326
OSBPL3	0.00168434	Up	101.22	0.623	0.402	0.51	0.439	1.261	1.494	0.987	2.283
DDX24	0.0030779	Up	96.331	0.606	0.549	0.753	0.523	1.978	0.991	1.178	1.421
FXR1	0.0044642	Up	69.72	0.892	0.781	0.737	0.755	1.37	1.163	1.348	0.954
RBM26	0.0167181	Up	113.6	0.843	0.654	0.966	0.728	1.511	0.996	1.219	1.082
TIA1	0.00095955	Up	42.963	0.646		0.546	0.569	1.71		1.529
PML	0.00114384	Up	97.55	0.805	0.517	0.685	0.479	1.273	1.644	1.193	1.404
NOL10	0.007619	Up	80.301	0.471			0.394	1.677		1.459
PLEK2	0.036018	Up	39.97	0.847		0.496	0.568	1.489	0.743	1.462	1.395
MICALL1	0.0135996	Up	93.44			0.567	0.764	1.295	1.163		1.211
DDX56	0.020378	Up	61.589	0.781	0.683	0.668	0.608	1.748	0.864	1.697	0.951
MAP1A	0.0187645	Up	305.48	0.427	0.392			1.002	1.506	0.805	1.868
PALLD	8.3572e-05	Up	150.56	0.453	0.534	0.457	0.424	1.418	2.027	1.157	1.53
CSRP1	0.0079625	Up	20.567	0.568	0.765	0.582	0.517	1.221	2.019	0.839	1.488
MICAL2	0.00053995	Up	126.69	0.256	0.444	0.475	0.587	1.886	1.608	1.447	1.298
NASP	0.023564	Up	85.237	0.771	0.659	0.607	0.542	1.947	1.38	1.397	0.697
NAT10	0.047865	Up	115.73	0.928	0.74	0.744	0.759	1.633	0.907	1.376	0.912
SP100	0.0105621	Up	100.42	0.858	0.594	0.779	0.631	0.937	1.168	1.283	1.75
HNRNPDL	0.0065622	Up	46.437	0.773	0.804	0.793	0.789	1.401	1.181	1.22	1.038
DDX27	0.0072593	Up	89.834	0.59	0.75	0.62	0.747	1.329	1.324	1.78	0.862
DDX5	0.0125955	Up	69.147	0.846	0.738	0.723	0.715	1.65	1.207	1.245	0.875
CLIP1	0.00082333	Up	162.24	0.79	0.868	0.69	0.74	1.173	1.28	1.068	1.391
MPRIP	0.00090174	Up	116.53	0.674	0.544	0.723	0.494	1.198	1.76	1.128	1.479
AFAP1	0.003278	Up	80.724			0.667	0.629	1.05	1.304	1.052	1.297
BAG3	0.0033393	Up	61.594	0.843	0.722	0.611	0.485	1.395	1.335	1.023	1.587
WDR12	0.0022559	Up	47.707	0.782	0.538	0.667	0.612	1.385	1.241	1.77	1.005
LRRFIP1	0.021503	Up	89.252	0.749	0.716	0.67	0.736	1.339	0.947	1.143	1.699
NAA25	0.00119988	Up	112.29	0.649	0.836	0.621	0.568	1.689	1.267	1.232	1.138
YAP1	9.7998e-05	Up	54.461	0.487	0.67	0.486	0.577	1.652	1.211	1.349	1.569
UTP18	0.041558	Up	62.003		0.498	0.373	0.62	1.733	0.732	2.043
NUDT1	0.00056393	Up	22.519		0.59	0.557	0.567	1.579	1.142	1.102	1.461
SMC4	0.027136	Up	147.18	1.046	0.438	0.491	0.662	1.815	1.093	1.554	0.901
METTL1	0.0106588	Up	31.471	0.912	0.378	0.577	0.584	1.663	1.17	1.748	0.969
INTS13	0.0137219	Up	80.224	0.593	0.953	0.744	0.599	1.201	1.478	1.53	0.902
SAMD4B	0.0217	Up	75.483	0.61	0.402	0.61	0.718	2.162	0.877	1.757	0.864
SYNM	0.044124	Up	172.77	0.388	0.566	0.335	0.222	1.05	2.262	0.374	2.804
ISG15	0.004882	Up	17.887	0.895	0.36	0.55	0.289	1.216	1.416	1.652	1.622
SBNO1	0.042822	Up	154.31	0.663	0.704		0.569	1.768	1.096	1.464	0.736
NEBL	0.010396	Up	116.45	0.912	0.578	0.681	0.572	1.912	1.073	1.123	1.149
BRIX1	0.0054973	Up	41.401	0.82	0.645	0.768	0.646	1.503	1.245	1.47	0.902
AHNAK2	0.0116796	Up	616.62	0.543	0.262	0.249	0.232	0.675	2.242	0.778	3.018
CARM1	0.000601	Up	65.853	0.757	0.798	0.82	0.793	1.108	1.295	1.059	1.369
SVIL	0.0023188	Up	247.74	0.582	0.732	0.653	0.668	0.988	1.817	1.197	1.363
LIMS1	0.0033969	Up	37.251	0.773	0.759	0.743	0.636	1.231	1.7	1.086	1.073
NXN	0.0066197	Up	48.392	0.515	0.283	0.381		0.855	2.215	1.128	1.624
HOOK3	0.0144153	Up	83.125	0.896	0.782	0.669	0.488	0.988	1.591	1.075	1.511
STAU1	0.0077959	Up	63.182	0.84	0.757	0.805	0.702	1.494	1.078	1.377	0.948
PPFIA1	0.00140358	Up	135.78	0.678	0.691	0.723	0.957	1.289	1.269	1.107	1.287
TCOF1	0.00164432	Up	152.1	0.618	0.691	0.569	0.731	1.759	1.121	1.455	1.056
TNS3	0.00086211	Up	155.26	0.807	0.543	0.649	0.591	1.494	1.237	1.583	1.096
PACS1	0.036204	Up	104.9	0.976	0.678	0.623	0.711	1.003	1.065	1.029	1.915
TYMP	0.0116384	Up	49.955	0.825	0.598	0.89	0.493	0.982	1.479	1.172	1.56
BOP1	0.00101665	Up	83.629	0.687	0.456	0.554	0.632	1.518	1.158	1.86	1.134
PDLIM7	0.00113521	Up	49.844	0.534	0.693	0.557	0.474	1.236	1.819	1.012	1.676
DDX47	0.0055814	Up	50.646	0.906	0.548	0.575	0.495	1.796	1.129	1.511	1.039
UBR5	0.0057048	Up	309.35	0.677	0.85	0.578	0.844	1.376	1.188	1.491	0.997
DOCK6	0.0086579	Up	229.56	0.458	0.429	0.426	0.885	1.083	1.425	1.026	2.268
INPPL1	0.0144424	Up	138.6	0.627	0.801	0.661	0.946	1.385	1.509	1.146	0.926
MEAK7	0.0092832	Up	50.993	0.559	0.774	0.692	0.828	1.095	1.735	0.975	1.343
PDLIM5	0.00025799	Up	63.944	0.59	0.591	0.582	0.575	1.254	1.446	1.427	1.536
YY1	0.038764	Up	44.712		0.738	0.613	0.787	1.689	0.946	1.31	0.918
NKRF	0.024659	Up	77.672	0.438	0.508	0.497	0.483	2.324	0.877	1.942	0.93
MLF2	0.033223	Up	28.147	0.494	0.857	0.776	0.851	1.777		1.147	1.097
LYAR	0.000159072	Up	43.614	0.668	0.469	0.596	0.557	1.747	1.277	1.461	1.225
CALD1	0.00015999	Up	93.23	0.427	0.576	0.498	0.462	1.271	1.818	1.156	1.791
PCOLCE	0.0037219	Up	47.972	0.59	0.51	0.502	0.357	0.974	1.861	1.007	2.2
STAT1	0.00107833	Up	87.334	0.739	0.522	0.802	0.477	1.48	1.22	1.357	1.403
LMCD1	2.4892e-06	Up	40.832	0.435	0.372	0.402	0.335	1.469	2.002	1.483	1.501
NOP2	2.5756e-06	Up	89.301	0.631	0.56	0.629	0.57	1.559	1.418	1.39	1.244
HSF1	0.0049621	Up	57.26	0.781	0.728	0.726	0.899	1.124	0.982	1.465	1.296
FTSJ3	0.043175	Up	96.557	0.772	0.504	0.708	0.724	1.7	0.837	1.903	0.852
PDLIM4	0.00054238	Up	35.398	0.535	0.492	0.449	0.381	1.173	2.336	1.224	1.411
EEPD1	0.011644	Up	62.402		0.279		0.243	1.67	0.739	0.988	2.082
KIF3B	0.025896	Up	85.124	0.642	0.713	0.707	0.722	0.969	1.499	1.729	1.019
LMO7	0.0052425	Up	192.69	0.435	0.631	0.445	0.767	0.905	1.293	1.584	1.94
TNS1	0.0114179	Up	185.7	0.849	0.815	0.562	0.613	1.086	1.517	0.95	1.609
HIP1	0.00028319	Up	116.22	0.658	0.494	0.586	0.596	1.128	1.809	1.285	1.444
HECTD1	0.024296	Up	289.38	0.802	0.518	0.471	0.983	1.738	1.073	0.987	1.428
PPP1R12C	0.021562	Up	84.88	0.818	0.857	0.829	0.659	1.202	1.545	0.868	1.221
PPP1R18	0.034222	Up	67.942	0.584		0.329		1.675	1.636	0.899	0.877
NEXN	0.0063581	Up	80.657	0.569	0.654	0.61	0.518	0.788	1.952	1.297	1.613
SNX18	0.00186028	Up	68.894	0.505	0.817	0.703	0.661	1.101	1.631	1.243	1.337
LASP1	0.0029437	Up	29.717	0.734	0.809	0.947	0.644	1.253	1.066	1.237	1.31
SQSTM1	0.00021796	Up	47.687	0.547	0.625	0.633	0.809	1.443	1.248	1.451	1.244
FILIP1L	3.7944e-05	Up	130.38	0.458	0.329	0.36	0.295	1.799	2.037	1.311	1.412
PRMT3	0.029925	Up	59.902	0.385		0.432	0.426	1.134	0.664	2.654	1.304
SNX8	0.0015207	Up	52.569	0.826	0.663	0.714	0.88	1.228	1.315	1.046	1.329
DOCK9	0.0117789	Up	236.44	0.712	0.847	0.638	0.926	1.428	1.181	0.939	1.33
FHL2	0.00023795	Up	32.193	0.516	0.657	0.634	0.709	1.294	1.66	1.359	1.172
LARP1	0.045165	Up	123.51	0.764	0.695	0.557	0.752	1.93	0.76	1.586	0.957
MAD1L1	0.020317	Up	83.066		0.852	0.847	0.598	1.404	1.214	1.032	1.052
LUC7L	0.0064957	Up	43.727	0.797	0.472	0.658	0.744	1.75	1.137	1.441
XRN2	0.0028405	Up	108.58	0.581	0.746	0.583	0.828	1.718	1.11	1.293	1.142
PAWR	0.0003361	Up	36.567	0.656	0.8	0.767	0.738	1.171	1.44	1.111	1.317
EMG1	0.020902	Up	26.72	0.97	0.75	0.649	0.808	1.245	1.248	1.443	0.887
CEBPZ	0.00045736	Up	120.97	0.595	0.632	0.573	0.679	1.525	1.138	1.732	1.127
YBX3	0.0187606	Up	40.089	0.811	0.528	0.52	0.786	1.541	0.803	1.209	1.802
RPL26	0.0125234	Up	17.258	0.587	0.664	0.679	0.81	1.817	0.897	1.039	1.507
DLGAP4	0.004077	Up	108.01	0.65	0.788	0.641	0.67	1.566	1.541	1.249	0.894
FLNC	0.026418	Up	291.02	0.522	0.749	0.531	0.503	1.114	2.115	0.654	1.812
BRAP	0.0028795	Up	67.304	0.863	0.566	0.656	0.712	1.349	1.008	1.579	1.268
DENR	0.0032	Up	22.092	0.723	0.688	0.783	0.916	1.188	1.034	1.203	1.465
TAGLN	0.0068206	Up	22.611	0.497	0.707	0.516	0.395	1.207	2.164	0.818	1.697
G6PD	0.00064396	Up	59.256	0.799	0.796	0.752	0.823	1.213	1.326	1.284	1.007
CDK1	0.0039584	Up	34.095	0.398	0.565	0.418	0.396	2.484	0.774	1.691	1.273
GNB1L	0.0022242	Up	35.618		0.365	0.612	0.361	1.599		1.677	1.387
UBE2H	0.00052099	Up	20.655	0.721	0.882	0.838	0.684	1.28	1.268	1.192	1.134
HSPH1	7.6957e-05	Up	96.864	0.722	0.556	0.587	0.589	1.334	1.241	1.653	1.319
SERPINB5	0.000181092	Up	42.1	0.125	0.235	0.125	0.306	1.128	2.073	1.709	2.3
AGO2	0.00065522	Up	97.207	0.731	0.719	0.837	0.785	1.158	1.451	1.241	1.078
S100A11	0.00157501	Up	11.74	0.67	0.591	0.373	0.59	1.372	1.683	1.023	1.697
BAG2	0.0086589	Up	23.772	0.574	0.606	0.617	0.532	1.369	1.825	0.954	1.522
PLSCR3	0.033657	Up	31.648	0.921	0.78	0.632	0.655	1.588	1.58	0.888	0.956
NIP7	0.000140104	Up	20.462	0.8	0.628	0.617	0.625	1.341	1.286	1.518	1.185
CNN1	0.0125191	Up	33.17	0.538	0.854	0.454	0.517	1.162	1.935	0.817	1.723
NT5C2	1.51357e-05	Up	64.969	0.75	0.689	0.773	0.71	1.31	1.335	1.158	1.275
GLRX3	0.0050809	Up	37.432	0.808	0.762	0.685	0.914	1.48	1.035	1.126	1.19
DAPK3	0.00065622	Up	52.535	0.349	0.706	0.433	0.606	1.558	1.606	1.426	1.316
OSBPL8	0.000159118	Up	101.19	0.812	0.676	0.774	0.762	1.295	1.263	1.088	1.329
CLIC4	0.009919	Up	28.772	0.947	0.752	0.78	0.647	1.001	1.462	1.074	1.337
CNN3	0.000183377	Up	36.413	0.672	0.505	0.453	0.582	1.279	1.243	1.492	1.774
WDR75	0.0127624	Up	94.498	0.568	0.797	0.633	0.692	1.831	1.08	1.536	0.863
CTTN	0.0064593	Up	61.585	0.631	0.863	0.737	0.962	1.283	1.054	1.264	1.205
POLR1B	0.020082	Up	128.23	0.821	0.648	0.537	0.775	2.018	1.105	0.954	1.141
SUMO2	0.0137353	Up	10.871	0.307		0.179		1.935	1.594	1.354	0.631
DYSF	0.011702	Up	237.29	0.859	0.853	0.786	0.669	1.23	1.556	1.03	1.016
NOC4L	0.0160248	Up	58.467	0.653	0.593	0.615	0.607	1.749	0.912	1.693	1.178
GPD1	0.025541	Up	37.567	0.595	0.424	0.542	0.407		1.584	0.704	2.743
NUDCD1	0.0028832	Up	66.755	0.885	0.684	0.656	0.692	1.479	1.206	1.411	0.987
TPM1	0.0132981	Up	32.708	0.519	0.729	0.62	0.519	0.96	1.95	0.856	1.847
SMC2	0.0077023	Up	135.65	0.825	0.707	0.621	0.744	1.635	1.231	1.344	0.892
PFDN4	0.003219	Up	15.314	0.79	0.783	0.759	0.751	1.122	1.172	1.422	1.2
NUP37	0.0145765	Up	36.707	0.864	0.896	0.547	0.728	1.46	1.012	1.417	1.076
ENPP1	0.044684	Up	104.92	0.389	0.322	0.382	0.365		1.605	0.954	2.982
PUM1	0.0051981	Up	126.47	0.868	0.702	0.579	0.721	1.639	0.978	1.24	1.274
ATAD3B	0.000135255	Up	72.572	0.76	0.667	0.798	0.753		1.242	1.416	1.365
IMPDH1	0.015717	Up	55.405	0.65	0.508	0.709	0.572	2.425	1.022	1.152	0.962
ANKRD22	0.0049364	Up	21.848	0.744	0.731	0.741	0.837	1.543	0.984	1.071	1.348
S100A9	0.0017016	Up	13.242	0.222	0.207	0.317	0.239	1.14	3.364	1.778	0.734
PKM	0.0041428	Up	57.936	0.771	0.787	0.795	0.779	1.081	1.355	1.129	1.301
MYL1	0.0098619	Up	21.145	0.565	0.791	0.828	0.789	0.967	1.633	1.188	1.238
MAPRE1	0.00180203	Up	29.999	0.799	0.73	0.815	0.788	1.277	1.167	1.433	0.991
S100A12	0.00176199	Up	10.575	0.102	0.049	0.094	0.056	0.415	4.204	2.267	0.813
ADI1	0.0040037	Up	21.498	0.537	0.736	0.428	0.762	1.118	1.721	1.098	1.601
TOMM34	0.0125639	Up	34.559	0.875	0.377	0.64	0.592	1.764	0.899	1.604	1.248
RHOB	0.00154139	Up	22.123	0.625	0.518	0.471	0.555	1.135	1.314	1.131	2.25
RASA1	0.0161837	Up	116.4	0.778	0.795	0.797	0.736	1.037	1.442	1.04	1.375
CNN2	1.2472e-06	Up	33.697	0.53	0.388	0.438	0.449	1.493	1.517	1.704	1.481
WDR3	0.040704	Up	106.1	0.725	0.675	0.547	0.735	1.629	1.39	1.669	0.63
IPO7	0.00151695	Up	119.52	0.938	0.744	0.727	0.736	1.348	1.069	1.272	1.166
PLSCR1	0.0067564	Up	35.049	0.709	0.728	0.985	0.711	1.119	1.205	1.057	1.485
IFIT5	0.024285	Up	55.846	1.028	0.576	0.713	0.55	1.323	1.316	1.18	1.313
PARP12	0.009082	Up	79.063	0.653	0.787	0.854	0.765	1.018	1.668	1.112	1.144
SPOUT1	0.033956	Up	42.008	0.655	0.911	0.711	0.913	1.61	1.174	1.12	0.906
ZPR1	2.6484e-07	Up	50.925	0.64	0.672	0.709	0.703	1.336	1.357	1.251	1.333
IGBP1	0.010821	Up	39.221	0.645	0.749	0.741	0.872	1.677	0.969	1.074	1.273
SETD7	0.0149408	Up	40.72	0.954	0.533	0.485	0.821	1.469	1.326	0.958	1.453
NUP188	0.030839	Up	196.04	0.824	0.622	0.765	0.923	1.568	0.954	1.382	0.961
STK38L	0.01856	Up	54.002	0.858	0.792	0.675	0.81	1.311	0.829	1.33	1.395
XPOT	2.3331e-06	Up	109.96	0.66	0.589	0.663	0.584	1.336	1.361	1.28	1.526
IFIT3	0.0051613	Up	55.984	0.93	0.284	0.312	0.312	1.132	1.314	1.938	1.778
WDR43	0.0122152	Up	74.89	0.804	0.492	0.735	0.623	1.709	1.13	1.633	0.874
STAT2	0.00044334	Up	97.915	0.641	0.586	0.809	0.506	1.316	1.445	1.188	1.51
UBL4A	0.021356	Up	17.776	0.644	0.739	0.725	0.982	1.536	1.108	1.362	0.903
PI4K2A	0.00055547	Up	54.022	0.775	0.488	0.574	0.641	1.546	1.196	1.222	1.56
CDK2	0.00049702	Up	33.929	0.766	0.678	0.725	0.727	1.521	1.067	1.348	1.168
ARHGAP1	0.022678	Up	50.435	0.743	0.745	0.777	0.8	0.966	1.505	1.074	1.39
PTPN12	0.00016483	Up	88.105	0.532	0.481	0.408	0.514	1.676	1.16	1.263	1.966
SEC23A	0.0024599	Up	86.16	0.756	0.746	0.834	0.829	1.127	1.466	1.015	1.225
CAPG	0.02214	Up	38.498	0.835	0.725	0.623	0.839	0.94	1.585	0.963	1.49
GBP1	0.020503	Up	67.93	0.731	0.613	0.916	0.44	1.442	1.27	1.294	1.294
TPM4	0.00099661	Up	28.521	0.606	0.548	0.626	0.513	1.079	2.013	1.154	1.461
DUSP3	0.040842	Up	20.478	0.649	0.893	0.848	0.67	1.016	1.672	0.844	1.408
NSDHL	0.0048596	Up	41.9	0.592	0.669	0.616	0.852	1.557	1.022	1.634	1.057
RBPMS	0.0115836	Up	21.802	0.831	0.595	0.355	0.657	1.342	1.827	0.897	1.496
DPYSL3	0.0023237	Up	61.963	0.613	0.542	0.496	0.404	1.061	2.246	1.05	1.588
MYH10	0.00098299	Up	229	0.378	0.348	0.446	0.338	0.781	1.849	1.74	2.12
PLS3	0.0002792	Up	70.81	0.527	0.411	0.482	0.356	1.076	2.025	1.375	1.747
GBP4	0.0188183	Up	73.164	0.664	0.422	0.713		1.507		1.694
HSPA4L	0.039618	Up	94.511	0.725	0.538	0.345	0.453	3.167	0.986	0.77	1.016
TUBB3	0.0011442	Up	50.432	0.78	0.655	0.69	0.641	1.317	1.512	0.972	1.434
ACSL1	0.0073379	Up	77.942	0.69	0.416	0.445	0.415	1.977	1.567	0.691	1.8
FLNA	0.0169792	Up	280.74	0.664	0.751	0.645	0.534	0.994	1.937	0.846	1.629
NNMT	0.00048137	Up	29.574	0.415	0.257	0.448	0.234	1.126	1.945	1.306	2.269
SPTBN2	0.0078634	Up	271.32	0.498		0.407	0.467	1.991	1.418	0.745	1.475
ALDH3B1	0.0131813	Up	51.839	0.651	0.403	0.544	0.903	0.939	1.918	1.161	1.482
FSCN1	0.023983	Up	54.529	0.718	0.464	0.587	0.409	0.933	1.928	0.729	2.232
PARP9	0.0023996	Up	96.342	0.817	0.527	0.775	0.543	1.157	1.194	1.65	1.337
GTPBP4	0.046901	Up	73.964	0.867	0.688	0.722	0.755	1.771	0.943	1.415	0.839
RAB31	0.00123766	Up	21.569	0.793	0.405	0.48	0.488	1.57	1.763	1.098	1.403
TOM1	0.02326	Up	53.818	0.707	0.787	0.695	0.927	1.395	0.824	1.423	1.242
PARP14	0.00109874	Up	202.8	0.639	0.42	0.667	0.598	1.697	1.037	1.592	1.35
FNDC3B	0.00134345	Up	132.89	0.781	0.644	0.738	0.784	1.567	1.273	1.13	1.084
ILK	0.0165627	Up	51.419	0.816	0.86	0.706	0.735	1.051	1.623	0.928	1.28
SERPINB8	0.00158057	Up	42.766	0.588	0.791	0.534	0.781	1.134	1.604	1.21	1.358
LDHA	3.4537e-06	Up	36.688	0.681	0.697	0.759	0.711	1.364	1.286	1.17	1.332
ELMO2	0.0177034	Up	82.614	0.945	0.483	0.881	0.643	1.021	1.462	1.361	1.203
PPP1R14B	0.00120438	Up	15.911	0.326	0.233	0.509	0.439	2.537	1.074	1.573	1.309
HK3	0.0078999	Up	99.024	0.173	0.441	0.392	0.63	0.86	2.57	1.54	1.393
UPP1	0.0114036	Up	33.934	0.626			0.6	1.425	1.278	0.901	1.17
MTMR9	0.021383	Up	63.461	0.74	0.775	0.704		1.456	1.403	0.999	0.923
OGT	0.0091445	Up	116.92	0.834	0.703	0.717	0.877	1.549	1.086	1.257	0.977
NCF2	0.0163604	Up	59.761	0.733	0.672	0.653	0.496	1.548	1.916	1.222	0.76
CFAP43	0.045903	Up	191.98	0.796	0.689	0.431	0.225	0.703	1.891	0.956	2.309
VSNL1	0.0056365	Up	22.142	0.384	0.419		0.394	2.267	1.226	1.286	1.023
SFXN3	0.00025564	Up	35.503	0.851	0.657	0.744	0.69	1.233	1.21	1.186	1.43
CDK4	0.0082648	Up	33.729	0.985	0.667	0.659	0.512	1.347	1.207	1.579	1.043
RECQL	0.00057946	Up	73.457	0.798	0.673	0.807	0.636	1.242	1.482	1.249	1.113
RSU1	0.0130625	Up	31.54	0.503	0.822	0.742	0.735	1.287	1.645	0.864	1.402
ANXA3	0.0025798	Up	36.375	0.345	0.603	0.509	0.605	1.294	2.055	0.954	1.635
COL16A1	0.024459	Up	157.75	0.786	0.732	0.638	0.516	1.041	1.62	0.8	1.866
ALDOC	0.00049801	Up	39.455	0.856	0.764	0.791	0.758	1.163	1.049	1.269	1.351
MACF1	1.90077e-05	Up	838.3	0.66	0.678	0.701	0.765	1.309	1.441	1.228	1.219
CTPS1	0.00020282	Up	66.69	0.677	0.662	0.596	0.647	1.582	1.081	1.503	1.253
XPO5	0.037697	Up	136.31	0.832	0.608	0.802	0.709	1.629	1.117	1.541	0.762
GUCY1A1	0.0152219	Up	77.452	0.594	0.331	0.581	0.258	1.603	1.618	2.413	0.603
IFIT1	0.044358	Up	55.36	1.159	0.167	0.345	0.265	0.538	1.768	2.05	1.709
UTP15	0.0092406	Up	58.414	0.858	0.6	0.653	0.435	1.54	1.066	1.838	1.01
INPP4B	0.021558	Up	104.74	0.396	0.524	0.498	0.455	1.144	1.592	0.826	2.564
KLC1	0.00082147	Up	65.309	0.84	0.734	0.734	0.71	1.272	1.393	1.007	1.311
CD276	0.00103576	Up	57.235		0.366	0.287	0.441	1.43	1.94	0.962	1.573
COL1A2	0.0156625	Up	129.31	0.746	0.684	0.759	0.425	1.062	1.86	0.921	1.543
ITGB5	0.00071584	Up	88.053	0.518	0.557	0.445	0.574	1.176	1.868	1.047	1.816
MXRA7	0.0053599	Up	21.466	0.872	0.653	0.445	0.735	1.353	1.187	1.143	1.613
LAMC2	0.0171807	Up	130.97	0.126	0.159	0.115	0.183	0.742	2.41	0.547	3.719
CALU	0.00160015	Up	37.106	0.529	0.689	0.474	0.762	1.55	1.095	1.213	1.688
THBS4	0.00101664	Up	105.87	0.144	0.126	0.086	0.036	1.023	2.95	0.68	2.956
MFGE8	0.0020245	Up	43.104	0.472	0.283	0.269	0.185	0.948	1.928	1.055	2.859
FAT1	2.0805e-05	Up	506.27	0.445	0.433	0.536	0.54	1.444	1.658	1.709	1.235
PXDN	0.00022098	Up	165.27	0.255	0.289	0.429	0.44	1.175	1.743	1.429	2.241
FBLN2	0.00052405	Up	126.57	0.477	0.268	0.219	0.261	1.421	1.774	1.037	2.543
PADI4	0.041505	Up	74.078	0.155	0.156	0.439	0.222	0.629	4.18	1.91	0.309
FKBP10	1.77432e-05	Up	64.244	0.313	0.291	0.251	0.249	2.003	1.81	1.136	1.946
ZC3HAV1L	0.0014357	Up	32.962	0.585	0.712	0.503	0.545	1.999	1.126	1.406	1.125
MPO	0.00110041	Up	83.868	0.151	0.103	0.173	0.132	0.981	4.113	1.661	0.686
GREM1	0.0031388	Up	20.697	0.726	0.457	0.345		1.241	1.443	1.233	1.555
F9	0.020299	Up	51.778	0.81	0.581	0.714	0.583	1.109	1.398	0.819	1.987
GPC4	1.0982e-06	Up	62.411	0.672	0.579	0.687	0.67	1.393	1.36	1.309	1.33
PTGIS	0.0102618	Up	57.103	0.435	0.396	0.398	0.383	0.876	2.226	1.201	2.085
CILP	0.0175422	Up	132.56	0.145	0.124			0.791	1.538	0.538	2.865
SERPINH1	6.1698e-05	Up	46.44	0.468	0.355	0.355	0.384	1.816	1.919	1.095	1.607
MMP2	0.0032161	Up	73.881	0.763	0.302	0.486	0.228	1.625	1.729	1.726	1.142
APP	0.042324	Up	86.942	0.74	0.708	0.722	0.79	1.612	1.155	1.441	0.832
LTF	0.00064408	Up	78.181	0.178	0.11	0.203	0.169	1.175	3.715	1.638	0.812
CD40	0.00155597	Up	30.619	0.853	0.716	0.891	0.699	1.338	1.163	1.071	1.269
PLOD1	3.5811e-05	Up	83.549	0.485	0.381	0.379	0.457	1.829	1.668	1.166	1.635
P3H1	0.00017959	Up	83.393	0.417	0.37	0.416	0.308	2.221	1.874	1.25	1.144
EFEMP2	0.00083752	Up	49.405	0.577	0.466	0.51	0.429	0.948	1.714	1.35	2.005
COLGALT1	4.468e-05	Up	71.635	0.8	0.711	0.668	0.715	1.367	1.209	1.168	1.361
MFAP2	0.0025031	Up	20.825	0.633	0.588	0.572	0.359	0.978	1.961	1.276	1.633
NCEH1	0.0056754	Up	45.807	0.66	0.811	0.793	0.881	1.257	1.35	0.943	1.305
SELENOM	0.0163421	Up	16.231	0.888	0.788	0.837	0.551	1.111	1.597	1.02	1.207
EFEMP1	6.185e-05	Up	54.64	0.386	0.341	0.403	0.357	1.055	1.687	1.711	2.06
AGRN	0.00041792	Up	217.32	0.798	0.562	0.692	0.535	1.487	1.274	1.199	1.452
SPARC	0.00127868	Up	34.632	0.285	0.246	0.227	0.055	2.179	1.884	1.159	1.965
MMRN2	0.0075359	Up	104.41	0.786		0.801	0.733	1.275		1.376	1.029
C2	0.041375	Up	83.267	1.093	0.506	0.681	0.445	1.064	1.327	0.903	1.981
IGFBP7	1.76054e-05	Up	29.13	0.329	0.242	0.189	0.237	1.551	2.174	1.361	1.917
THBS2	0.00014217	Up	129.99	0.002	0.005	0.003	0.008	0.311	3.616	0.675	3.381
CYP2S1	0.022699	Up	55.816	0.433	0.86	0.672	0.662	1.275	1.493	0.783	1.822
NPM3	0.043002	Up	19.343	0.985	0.612	0.482	0.755	1.821	0.851	1.48	1.014
CAMP	3.6471e-05	Up	19.301	0.089	0.054	0.071	0.084	1.299	3.464	1.9	1.038
THY1	0.00117554	Up	17.935	0.651	0.513	0.7	0.45	1.285	1.903	1.099	1.398
COL4A1	0.002525	Up	160.61	0.968	0.655	0.753	0.734	1.112	1.281	1.161	1.336
PTK7	0.00102173	Up	118.39	0.744	0.517	0.786	0.625	1.488	1.34	1.414	1.085
RCN1	0.041624	Up	38.89	0.641	0.732	0.614	1.027	1.373	0.775	1.528	1.31
FKBP7	0.0155027	Up	25.794	0.963	0.477	0.495	0.57	1.461	1.401	1.388	1.246
PRTN3	0.00061536	Up	27.807	0.172	0.096	0.179	0.179	1.072	3.537	1.934	0.831
TGFBI	1.96708e-05	Up	74.68	0.492	0.404	0.464	0.399	1.264	1.897	1.673	1.406
RCN3	0.000100806	Up	37.493	0.301	0.266	0.152	0.279	2.148	1.617	1.137	2.098
GPC1	0.002118	Up	61.68	0.665	0.569	0.545	0.442	1.042	2.129	1.148	1.459
BRAT1	0.027498	Up	88.118	0.613		0.484	0.577	1.806	0.947	1.79	0.784
P4HA2	7.7653e-05	Up	60.901	0.434	0.492	0.353	0.481	1.593	1.798	1.121	1.729
SERPINE2	0.0026193	Up	44.002	0.308	0.486	0.291	0.144	1.072	1.837	1.043	2.818
HSPG2	0.0069796	Up	468.83	0.893	0.746	0.747	0.674	1.007	1.422	1.037	1.474
ISLR	0.00120326	Up	45.997	0.113	0.105	0.106	0.087	0.936	2.662	1.767	2.225
CDK5	0.037996	Up	33.304	0.691	0.674	0.593	0.928	1.769	0.967	1.541	0.838
HTRA1	0.021496	Up	51.286	0.119	0.11			0.518	2.047	0.592	2.614
LTBP1	1.1057e-07	Up	186.79	0.235	0.233	0.276	0.199	1.643	1.823	1.651	1.94
FKBP9	0.00147755	Up	63.083	0.411	0.703	0.381	0.635	1.848	1.565	1.126	1.332
CDA	0.00073636	Up	16.185	0.37	0.47	0.267	0.541	1.249	2.307	1.224	1.573
VWA1	0.0021394	Up	46.804	0.747	0.616	0.619	0.498	1.322	1.751	0.954	1.493
FCGR3A	0.0047426	Up	29.089	0.406		0.384		0.918	1.789	1.248	1.256
FBLN5	0.022161	Up	50.18	0.746	0.67	0.936	0.834	0.956	1.015	1.525	1.319
LAMC1	0.0054202	Up	177.6	0.867	0.681	0.772	0.561	1.166	1.537	0.996	1.419
SBSPON	0.036644	Up	29.61	0.746	0.451	0.665		0.873	1.716	0.924	1.625
P3H3	0.00072108	Up	81.836	0.102		0.037	0.12	2.272	0.958	1.178	2.333
GPC6	0.029404	Up	62.735	1.006	0.521	0.525	0.513	0.753	1.407	1.291	1.985
LAMA4	0.0031404	Up	202.52	0.784	0.702	0.737	0.501	1.276	1.622	1.017	1.36
ERO1A	0.00198403	Up	54.392	0.637	0.566	0.593	0.704	1.229	1.339	0.998	1.936
DPEP1	0.024899	Up	45.673		0.225	0.102		0.445	1.196	2.383	1.649
WDR4	0.0103983	Up	45.489	0.762	0.351	0.491	0.863	1.467	1.208	1.761	1.097
PGAM5	0.0060162	Up	32.004	0.74	0.765	0.834	0.828	1.384	1.283	0.904	1.263
COL5A1	0.00087642	Up	183.56	0.354	0.312	0.3	0.221	1.636	1.965	0.758	2.455
C1S	0.0196612	Up	76.684	0.876	0.488	0.615	0.49	0.949	1.675	0.893	2.014
MXRA5	8.4522e-07	Up	312.15	0.014	0.027	0.01	0.015	1.644	2.449	1.297	2.544
NID1	0.0185996	Up	136.38	0.888	0.769	0.892	0.595	1.036	1.496	1.002	1.322
C1R	0.026202	Up	80.118	0.951	0.496	0.603	0.488	1.004	1.498	0.863	2.096
FN1	9.7011e-05	Up	272.32	0.309	0.259	0.258	0.211	1.459	2.002	1.044	2.458
FCER1G	0.0097768	Up	9.6674	0.506	0.282	0.281		1.692	1.298	0.691	2.251
MMP9	0.00148162	Up	78.457	0.112	0.054	0.13	0.096	1.474	1.943	3.77	0.42
ITGAM	0.00030281	Up	127.18	0.621	0.346	0.344	0.464	1.365	2.044	1.455	1.362
LYZ	0.00158385	Up	16.537	0.414	0.367	0.333	0.48	1.013	2.705	1.061	1.628
ITGAX	0.0020387	Up	127.83	0.559	0.24	0.491	0.24	0.987	2.267	1.564	1.651
ELANE	0.00052198	Up	28.518	0.256	0.08	0.124	0.134	1.041	3.087	2.277	1.001
LCN2	0.0195572	Up	22.588	0.718	0.323	0.769	0.242	1.277	2.296	1.523	0.852
NID2	0.00026281	Up	151.25	0.659	0.491	0.59	0.432	1.562	1.677	1.115	1.475
LAMA3	0.0113423	Up	366.65	0.471	0.269	0.448	0.245	0.796	1.95	0.749	3.071
COL4A2	0.0028196	Up	167.55	0.955	0.686	0.734	0.74	1.094	1.303	1.108	1.381
GPX3	0.044055	Up	25.552	0.873	0.713	0.775	0.735	0.776	1.32	1.133	1.675
PLOD3	0.0002378	Up	84.784	0.614	0.693	0.561	0.822	1.325	1.411	1.358	1.216
LAMB1	0.00023829	Up	198.04	0.743	0.625	0.708	0.567	1.477	1.491	1.13	1.259
FMOD	0.0036222	Up	43.178	0.634	0.769	0.804	0.452	1.1	1.46	1.216	1.566
PYCR2	0.00024144	Up	33.637	0.777	0.676	0.613	0.67	1.556	1.157	1.362	1.189
ICAM1	0.0064812	Up	57.825	0.951	0.565	0.79	0.567	1.442	1.421	1.171	1.093
AZU1	0.0072554	Up	26.885		0.059	0.047	0.174	1.483	3.689	1.144	0.403
TNC	2.1556e-06	Up	240.85	0.136	0.121	0.098	0.13	2.433	2.31	1.31	1.462
TIMP1	0.0049603	Up	23.171	0.292	0.296	0.308	0.363	1.147	2.042	1.064	2.488
CRTAP	0.00029524	Up	46.561	0.515	0.296	0.335	0.389	2.208	1.813	1.238	1.205
DEFA3	0.0083784	Up	10.245	0.209	0.148	0.195	0.177	1.365	3.692	1.488	0.726
PLOD2	6.6953e-07	Up	84.685	0.072	0.09	0.066	0.116	1.946	2.423	1.467	1.821
RNF213	0.00120145	Up	591.4	0.763	0.686	0.941	0.696	1.146	1.171	1.355	1.241
TEX10	0.0033761	Up	105.67	0.806	0.638	0.91	0.812	1.405	1.119	1.138	1.173
ITGAV	0.0077811	Up	116.04	0.618	0.664	0.637	0.689	1.13	1.675	1.075	1.512
CRELD1	0.037605	Up	45.439	0.639	0.478	1.05	0.94	1.229	1.378	1.196	1.089
ABCC1	4.3023e-05	Up	171.59	0.597	0.696	0.764	0.675	1.311	1.184	1.402	1.372
SLC12A4	0.0160555	Up	120.65	0.635	0.448		0.668	1.7	0.917	0.988	1.645
NCAPG	0.0112183	Up	114.33	0.639	0.561	0.388	0.486	2.019	0.776	2.108	1.024
CYBB	0.0146639	Up	65.335	0.866	0.677	0.718	0.817	1.21	1.578	1.257	0.877
TMTC3	0.0036579	Up	104.01	0.747	0.894	0.882	0.633	1.364	1.111	1.126	1.243
ANTXR1	0.00035886	Up	62.788	0.203	0.245	0.388	0.354	1.232	2.742	1.296	1.541
LPGAT1	0.0128604	Up	43.089	0.706	0.565		0.729	1.282	0.976	1.697	1.045
TCIRG1	0.0169558	Up	92.967	0.522	0.535	0.534	0.607	1.033	1.777	0.966	2.025
DOCK11	1.50122e-05	Up	237.67	0.571	0.44	0.378	0.439	1.415	1.586	1.611	1.561
SIRPA	0.0106222	Up	54.966	0.979	0.576	0.804	0.659	1.148	1.546	1.083	1.204
CEMIP2	0.0114998	Up	154.37	0.591	0.638	0.468	0.537	2.588	1.086	0.907	1.185
ENG	0.0038401	Up	70.577	0.939	0.575	0.49	0.531	1.337	1.622	1.049	1.457
PRAF2	0.0138197	Up	19.258	0.908	0.704	0.706	0.497	1.524		1.046	1.615
APOL2	0.0064984	Up	37.092	0.739	0.712	0.997	0.63	1.187	1.473	1.09	1.172
ITGA2	0.0033014	Up	129.29	0.685	0.754	0.74	0.939	1.04	1.19	1.209	1.442
CEACAM5	2.3744e-05	Up	76.794	0.296	0.323	0.301	0.217	1.718	1.953	1.154	2.037
RTN4	0.0103831	Up	129.93	0.907	0.814	0.673	0.751	1.372	1.074	0.963	1.447
TMEM106B	0.00167733	Up	31.127	0.823	0.674	0.791	0.673	1.5	1.015	1.318	1.206
ITGB2	0.00086122	Up	84.781	0.749	0.464	0.679	0.452	1.28	1.721	1.349	1.307
PROM1	0.049116	Up	97.201	0.626			0.523	1.687		1.164
DPY19L1	0.00032077	Up	77.318	0.618	0.487	0.493	0.468	1.981	1.57	1.115	1.268
PTPRJ	0.00115691	Up	145.94	0.77	0.634	0.59	0.607	0.975	1.364	1.613	1.447
LRRC8A	0.0044366	Up	94.198	0.854	0.787	0.548	0.817	1.424	1.192	1.088	1.289
ALOX5AP	0.00114359	Up	18.157	0.596	0.584	0.457	0.501	0.977	1.905	1.224	1.755
TFRC	0.046558	Up	84.87	0.804	0.54	0.503	0.46	2.815	0.898	1.214	0.765
NDC1	0.044177	Up	76.304	1.06	0.529	0.508	0.823	1.229	1.536	1.481	0.834
ITGB3	0.034522	Up	87.057	0.709	0.804	0.795	0.753	1.129	1.602	0.903	1.305
CYBA	0.00137795	Up	21.012	0.777	0.812	0.573	0.828	1.169	1.381	1.201	1.258
NPC1	0.0078753	Up	142.17	0.715	0.696	0.514	1.008	1.123	1.269	1.249	1.426
HEATR1	0.047256	Up	242.37	0.761	0.56	0.546	0.824	1.935	0.731	1.661	0.982
NCDN	0.0075595	Up	78.863	1.009	0.629	0.658	0.781	1.419	1.279	1.117	1.109
AGTRAP	0.0069205	Up	17.419	0.845	0.485	0.609	0.543	2.031	0.985	1.32	1.182
LRCH1	0.0029356	Up	80.874	0.698	0.683	0.864	0.788	1.134		1.27	1.564
SLC7A5	0.00042303	Up	55.01	0.253	0.49	0.286	0.369	2.482	1.233	1.239	1.648
WFS1	0.0124994	Up	100.29	0.652	0.623	0.641	0.718	1.051	1.191	1.258	1.866
QSOX2	0.0056189	Up	77.528	0.811	0.868	0.636	0.842	1.355	1.15	1.341	0.997
ABCD1	0.00129562	Up	82.936	0.888	0.719	0.694	0.752	1.404	1.043	1.185	1.316
LRP1	0.0161367	Up	504.6	0.85	0.758	0.754	0.716	0.887	1.458	1.055	1.522
DNAJC10	0.0025159	Up	91.079	0.743	0.767	0.716	0.91	1.479	1.08	1.167	1.138
TRPV2	0.049422	Up	85.98	0.873	0.603	0.832	0.726		1.678	0.836	1.451
ITGA2B	0.031378	Up	113.38		0.556	0.601		1.693	1.023		1.127
ASPH	0.000179456	Up	85.862	0.717	0.648	0.672	0.715	1.087	1.395	1.237	1.528
PDGFRB	0.00056422	Up	123.97	0.691	0.393	0.456	0.482	1.13	1.876	1.329	1.643
IFITM3	0.00119594	Up	14.632	0.719	0.275	0.475	0.379	1.454	1.287	1.898	1.512
NUP210	0.0159608	Up	205.11	0.845	0.693	0.925	0.727	1.588	1.131	1.011	1.08
SLC2A3	0.0190843	Up	53.924	0.388		0.335	0.365	0.934	2.18	2.068	0.73
SLC25A22	0.0031818	Up	34.47	0.931	0.76	0.703	0.765	1.441	1.048	1.15	1.202
GPRC5A	0.0060441	Up	40.251	0.036	0.033	0.028		0.648	2.189	0.404	3.663
ITGA11	0.0069354	Up	133.47	0.712	0.694	0.619		1.042	1.244	1.653	1.036
SLC2A1	0.0017209	Up	54.083	0.147	0.181	0.181	0.24	0.83	2.379	0.738	3.305
MMP14	0.00025547	Up	65.893		0.312	0.25	0.321	1.536	1.972	1.018	1.591
IKBIP	4.1558e-05	Up	39.309	0.292	0.344	0.443	0.375	1.778	2.039	1.207	1.52
SLC16A3	0.00028366	Up	49.469	0.654	0.588	0.455	0.442	1.433	1.61	1.116	1.702
RRP7A	0.025244	Up	32.334	0.898	0.358	0.723	0.557	1.713	1.007	1.744
PYCR1	0.00025784	Up	33.36	0.705	0.66	0.642	0.622	1.627	1.143	1.452	1.15
CORO1C	0.0079152	Up	53.248	0.721	0.747	0.73	0.563	1.26	1.739	0.871	1.371
ALDH4A1	0.0040627	Up	61.719	0.613	0.581	0.71	0.559	1.327	1.268	2.029	0.915
VCAN	0.0057438	Up	372.82	0.291	0.356	0.297	0.305	0.907	1.952	1.358	2.534
NLN	0.0105372	Up	80.651	0.872	0.842	0.768	0.686	1.496	1.282	1.112	0.942
SHMT2	0.0148221	Up	55.992	0.794	0.718	0.826	0.7	0.825	1.353	1.272	1.513
MYL9	0.03134	Up	19.827	0.699	0.838	0.686	0.696	0.97	1.613	0.831	1.667
LPCAT1	0.00044291	Up	59.151	0.851	0.769	0.694	0.747	1.139	1.435	1.141	1.225
UQCC1	0.021858	Up	34.6	0.635	0.97	0.768	0.791	1.223	1.323	1.412	0.878
SPECC1L	0.037024	Up	124.6	0.741	0.692	0.779	0.762	1.016	1.808	1.182	1.02
TIGAR	0.0111222	Up	30.062	0.97	0.584	0.703	0.699	1.576	0.952	1.223	1.293
RTF2	0.0035368	Up	33.886	0.74	0.687	0.66	0.516	1.584		1.74	1.073
MIPEP	0.034924	Up	80.64	0.715	0.684	0.621	1.044	1.753	1.05	1.154	0.979
TMCO1	0.0152627	Up	27.079	0.744	0.638	0.717	0.9	1.256	0.948	1.72	1.077
PLIN2	0.0044618	Up	48.075	0.247	0.426	0.365	0.69	0.911	1.608	1.342	2.412
OAS2	0.012157	Up	82.43	1.019	0.289	0.524	0.363	1.185	1.438	1.184	1.998
CGGBP1	0.0392	Up	18.82	0.752	0.566	0.781	0.614	1.918	1.134	1.537	0.699
MTHFD1L	0.035305	Up	105.79	0.585	0.346	0.414	0.558	3.19	0.824	1.404	0.679
AASDHPPT	0.0083035	Up	35.776	0.849	0.712	0.429	0.392	1.798	1.492	1.327
LACTB2	0.027944	Up	32.805	0.655	0.838	0.821	0.844	0.971	1.002	1.693	1.177
COL15A1	0.00044062	Up	141.72	0.849	0.784	0.77	0.689	1.182	1.366	1.081	1.279
CCDC80	0.0172769	Up	108.17	0.232	0.473	0.202		0.642	1.958	0.922	2.57
LTBP2	3.9706e-07	Up	195.05	0.045	0.032	0.061	0.035	1.917	1.481	1.861	2.568
PWP1	0.0106244	Up	55.827	0.784	0.607	0.637	1.061	1.25	1.091	1.265	1.306
S100A8	0.00169868	Up	10.834	0.284	0.228	0.349	0.266	1.288	3.074	1.783	0.729
SOD2	0.0102354	Up	24.75	0.907	0.697	0.766	0.641	1.345	1.599	0.977	1.069
SH3PXD2B	8.4351e-05	Up	101.58	0.527	0.478	0.594	0.514	1.225	1.566	1.242	1.853
CPNE1	0.042939	Up	59.058	0.699	0.678	0.945	0.876	0.811	1.194	1.463	1.334
SKAP2	0.037801	Up	41.216	0.722	0.696	0.631	0.741	1.792	0.885	1.489	1.044
PAK1IP1	0.029142	Up	43.963	0.827	0.625	0.902	0.681	1.492	1.145	1.506	0.821
PDCD11	0.027078	Up	208.7	0.871	0.581	0.681	0.829	1.512	1.009	1.629	0.888
TUBB6	0.0043446	Up	49.857	0.82	0.712	0.724	0.673	1.088	1.36	0.991	1.632
PALM2	0.0057419	Up	42.185		0.355	0.341		1.021	1.939	1.379	0.965
NDE1	0.0047597	Up	37.72	0.648		0.652	0.63	1.545	1.073	1.355	1.098
CSE1L	0.0153825	Up	110.42	0.876	0.701	0.722	0.621	1.473	1.093	1.636	0.878
PES1	0.0181625	Up	68.002	0.737	0.642	0.681	0.685	1.538	1.025	1.668	1.025
WDR74	0.02146	Up	42.441	0.535	0.602	0.462		1.591	0.667	1.697	1.447
ARAP1	0.0032418	Up	162.19	0.928	0.567	0.577	0.655	1.183	1.594	1.098	1.398
NAP1L1	0.0025634	Up	45.374	0.752	0.472	0.677	0.665	1.599	0.963	1.457	1.416
PDLIM3	0.0155607	Up	39.232	0.644	0.697	0.619	0.608	1.096	1.768	0.983	1.585
OAS3	0.00109876	Up	121.17	0.654	0.499	0.588	0.514	0.924	1.539	1.498	1.783
RABEPK	0.030237	Up	40.564	0.611	0.707	0.981	0.934	1.295		1.411	1.062
TAGLN2	0.0039631	Up	22.391	0.895	0.725	0.776	0.715	1.38	1.402	0.995	1.112
KPNA2	0.0095611	Up	57.861	0.932	0.297	0.195	0.197	2.427	1.025	1.679	1.248
ACTN1	0.007678	Up	103.06	0.569	0.619	0.62	0.546	1.183	1.98	1.117	1.367
TLN1	0.0089774	Up	269.76	0.853	0.811	0.766	0.706	1.072	1.571	0.974	1.248
WDR36	0.0114427	Up	105.32	0.807	0.582	0.561	0.739	1.786	1.025	1.57	0.931
COPZ2	0.0053585	Up	23.548	0.441	0.446	0.476	0.495	1.405	1.548	1.014	2.175
DIS3	0.028899	Up	109	0.763	0.781	0.825	0.823	1.252	1.059	1.521	0.976
PLEC	0.032517	Up	531.78	0.718	0.774	0.738	0.726	0.941	1.539	1.012	1.552
DDX21	0.0024443	Up	87.343	0.787	0.474	0.549	0.544	1.662	1.091	1.805	1.087
SULT2B1	0.0071407	Up	41.307		0.394	0.174		1.498	0.899	1.403	1.631
BMS1	0.0177419	Up	145.81	0.621	0.799	0.732	0.764	1.664	1.199	1.408	0.813
SLC3A2	0.00027827	Up	67.993	0.61	0.53	0.677	0.573	1.83	1.369	1.194	1.217
NRP1	0.021899	Up	103.13	1.028	0.517	0.659	0.585	0.978	1.277	1.096	1.861
EOGT	0.00060022	Up	62.01	0.436	0.586	0.587	0.505	1.451	2.058	1.084	1.292
CDH11	0.00020492	Up	87.964	0.683	0.572	0.667	0.605	1.051	1.547	1.403	1.471
FAP	3.8868e-05	Up	87.711	0.023			0.014	1.159	1.664	1.298	1.842
P4HA1	2.18e-05	Up	61.049	0.457	0.382	0.406	0.343	1.587	1.738	1.186	1.901
COL12A1	2.3397e-05	Up	333.14	0.099	0.088	0.078	0.06	1.615	2.189	0.922	2.949
ACSL4	0.00022248	Up	79.187	0.646	0.552	0.457	0.699	1.642	1.349	1.223	1.432
AEBP1	0.0044152	Up	130.93	0.203	0.159	0.161	0.146	1.104	2.193	0.929	3.105
ATP6AP2	0.025879	Up	39.008			0.617	0.345	0.923	1.81	1.241	1.065
FUT8	0.0252	Up	66.515	1.034	0.585	0.561	0.511	1.427	1.372	0.793	1.717
CD109	0.021544	Up	161.69	0.619	0.637	0.655	0.478	0.936	1.88	0.779	2.016
RAB23	0.0022032	Up	26.659	0.794	0.648	0.55	0.507	1.22	1.746	1.025	1.51
ACTA2	0.0184994	Up	42.009	0.725	0.84	0.652	0.655	1.104	1.521	0.828	1.675
MYOF	0.00036069	Up	234.71	0.645	0.599	0.805	0.609	1.221	1.474	1.141	1.506
VAMP7	0.0090212	Up	24.935	0.938	0.685	0.726	0.828	1.317	1.068	1.432	1.007
PLXDC2	0.00162462	Up	59.582	0.399	0.412	0.504	0.328	0.885	2.406	1.215	1.851
MOXD1	0.038063	Up	69.652	0.416	0.202			0.618	1.032	2.262	1.471
GK	0.000179451	Up	61.244	0.46	0.528	0.447	0.551	1.373	1.693	1.075	1.873
MRC2	0.00094361	Up	166.67	0.638	0.623	0.515	0.584	1.052	1.753	1.138	1.697
MUC13	0.020918	Up	54.603	0.53	0.815	0.617	0.903	0.88	1.216	1.306	1.734

## Sheet: C-Down-proteins
Gene	P value	Regulated Type	Mol. weight [kDa]	I_II_N	III_IV_N	M_N	V_N	I_II_C	III_IV_C	M_C	V_C
OXCT1	0.0060368	Down	56.157	1.258	1.174	1.415	1.039	0.934	0.807	0.763	0.608
ATP5IF1	0.02634	Down	12.249	1.051	0.978	1.221	1.853	0.892	0.505	0.683	0.815
NDUFS2	0.00144175	Down	52.545	1.356	1.303	1.301	1.654	0.602	0.66	0.746	0.379
PAFAH2	0.025563	Down	44.035	0.995	1.518	1.006	1.549	0.656	1.066	0.664	0.546
ACSM3	0.0042211	Down	66.152	0.831	1.653	1.517	2.193	0.191	0.159	0.456
PADI2	0.00098092	Down	75.563	0.941	1.994	1.55	2.51	0.357	0.216	0.315	0.116
ACADS	5.6363e-05	Down	44.297	1.167	1.79	1.691	1.768	0.304	0.393	0.471	0.416
NIT1	0.0011179	Down	35.896	1.071	1.316	1.276	1.179	0.68	0.894	0.816	0.768
CHDH	0.00065908	Down	65.358	1.025	1.567	1.286	1.787	0.521	0.678	0.597	0.538
UQCRFS1	0.0027555	Down	29.668	1.15	1.541	1.216	1.582	0.669	0.413	0.814	0.614
IDH3B	0.00070461	Down	42.183	1.081	1.273	1.225	1.239	0.852	0.771	0.873	0.687
PDSS2	0.03088	Down	44.128	0.806	1.69	1.229	1.343	0.657	0.601	0.988	0.687
GCNT3	0.030884	Down	50.863	1.174	1.527	1.3	1.184	0.409	0.904	1.046	0.456
ECSIT	0.029743	Down	49.148	0.976	1.277	1.014	1.801	0.697		0.796	0.439
COX5A	0.0393	Down	16.762	0.646	1.516	1.343	1.814	0.669	0.779	0.686	0.547
HSD17B8	0.0059581	Down	26.973	0.807	1.617	1.62	2.036	0.512	0.295	0.724	0.389
NDUFB8	0.0046566	Down	21.766	1.293	1.369	1.452	1.846	0.596	0.439	0.765	0.24
COX11	0.027835	Down	31.43	1.122	1.171	1.386	1.236	0.959	0.532	1.019	0.576
NDUFA2	0.00060371	Down	10.921	1.11	1.475	1.608	1.53	0.574	0.614	0.687	0.403
PCCB	1.82807e-05	Down	58.215	1.415	1.448	1.411	1.62	0.629	0.526	0.518	0.432
NDUFA12	0.000100836	Down	17.114	1.207	1.484	1.459	1.535	0.518	0.675	0.645	0.477
PPIF	0.0161951	Down	22.04	1.032	1.355	1.375	1.17	1.1	0.717	0.616	0.634
HMGCL	0.000144158	Down	34.36	1.104	1.362	1.334	1.478	0.756	0.616	0.637	0.712
COQ5	0.0043406	Down	37.14	1.201	1.418	1.103	1.688	0.908	0.483	0.67	0.529
KYAT3	0.035702	Down	51.4	0.579	1.99	1.042	2.275	0.386	0.483	0.571	0.673
COX5B	0.00106333	Down	13.696	1.119	1.458	1.47	1.527	0.798	0.484	0.665	0.479
GATM	0.0026409	Down	48.455	1.71	1.359	1.044	1.459	0.418	0.75	0.72	0.539
ALDH6A1	3.6279e-05	Down	57.839	1.449	1.591	1.398	1.517	0.528	0.453	0.643	0.421
NDUFA11	0.0090222	Down	14.852	1.335	1.441	1.383	1.494	0.802	0.557	0.599	0.39
SPR	0.0108837	Down	28.048	0.942	1.39	1.324	1.251	0.848	0.669	0.939	0.637
NDUFS1	8.0421e-05	Down	79.467	1.263	1.485	1.424	1.45	0.532	0.709	0.646	0.491
DBT	0.0020752	Down	53.486	1.287	1.181	1.143	1.499	0.793	0.573	0.869	0.654
BDH1	0.00057617	Down	38.157	1.273	1.68	1.671	1.711	0.613	0.298	0.487	0.268
ATP5F1B	0.0039201	Down	56.559	1.332	1.282	1.29	1.362	0.78	0.624	0.769	0.561
ACAT1	0.00131826	Down	45.199	1.146	1.441	1.328	1.475	0.677	0.721	0.76	0.453
UQCRC1	0.00052124	Down	52.645	1.086	1.418	1.327	1.387	0.811	0.733	0.653	0.583
ECH1	0.0010231	Down	35.816	1.109	1.301	1.318	1.467	0.885	0.66	0.678	0.583
COQ8A	0.0038647	Down	71.949	1.519	1.747	1.144	1.2	0.602	0.551	0.855	0.383
MRPL44	0.046963	Down	37.535	1.295	1.248	0.962	1.357	0.971	0.595	1.049	0.524
GPT	0.00192324	Down	54.636	0.609	1.707	2.178	2.881	0.089	0.089	0.356	0.092
GSR	1.72727e-05	Down	56.256	1.197	1.427	1.291	1.468	0.676	0.616	0.702	0.623
NDUFS4	0.00071934	Down	20.108	1.161	1.829	1.523	1.589	0.409	0.563	0.621	0.304
UQCRQ	0.0056007	Down	9.9062	1.105	1.549	1.458		0.837	0.831	0.595	0.625
EDEM3	0.0180563	Down	104.66	1.104	1.197	1.136	1.38	1.021	0.665	0.898	0.598
NDUFAB1	0.0076429	Down	17.417	1.021	1.187	1.256	1.393	0.865	0.744	0.923	0.612
FH	0.00183586	Down	54.636	1.199	1.326	1.281	1.495	0.866	0.542	0.761	0.531
SUCLG2	8.3558e-05	Down	46.51	1.23	1.687	1.538	1.709	0.47	0.372	0.599	0.395
OXSM	0.00142162	Down	48.842	1.256	1.343	1.33	1.535	0.806	0.427	0.608	0.694
ECHDC2	0.00047963	Down	31.126	0.91	1.603	1.422	1.821	0.11		0.134
NIF3L1	0.0093837	Down	41.968	1.256	1.264	1.173	1.233	0.606	0.805	0.868	0.794
SDHB	0.00051665	Down	31.629	1.208	1.466	1.329	1.427	0.688	0.793	0.604	0.486
NDUFAF1	0.0044357	Down	37.763	1.468	1.283	0.908	1.65	0.762	0.707	0.685	0.536
FHIT	0.0029648	Down	16.858	1.953	1.126	1.172	1.558	0.272		0.587	0.332
ECI1	0.00191503	Down	32.816	1.173	1.39	1.184	1.328	0.73	0.702	0.57	0.922
ETFA	5.9312e-05	Down	35.079	1.151	1.29	1.292	1.276	0.686	0.698	0.813	0.795
ETHE1	0.00136064	Down	27.873	1.065	1.692	1.37	1.841	0.582	0.49	0.636	0.323
SUCLG1	0.0002369	Down	36.249	1.159	1.591	1.522	1.576	0.532	0.527	0.684	0.409
ACSF2	0.00041924	Down	68.124	1.024	1.71	1.39	1.582	0.511	0.678	0.548	0.557
HMGCS2	0.00028194	Down	56.635	1.256	1.636	2.003	1.737	0.53	0.264	0.354	0.22
D2HGDH	0.0072807	Down	56.415	1.324	1.013	1.128	1.853	0.42	0.577	0.684
PLCD3	0.041098	Down	89.257	0.741	1.587	1.324	1.516	0.584	0.916	0.497	0.836
NIPSNAP3A	0.0078837	Down	28.466	0.928	1.324	1.317	1.236	0.727	0.92	0.833	0.715
GFPT1	0.0054015	Down	78.806	1.021	1.45	1.18	1.599	0.925	0.609	0.678	0.539
COQ3	0.0153849	Down	41.054	0.875	1.847		1.819	0.389	0.553	0.517
MRPS2	0.045776	Down	33.249	1.273	1.53	1.024			0.942	0.53	0.701
AK3	0.002758	Down	25.565	1.046	1.193	1.221	1.442	0.792	0.842	0.832	0.632
GMDS	0.00175587	Down	41.949	1.12	1.2	1.586	1.176	0.78	0.631	0.841	0.665
L2HGDH	0.0155382	Down	50.315	1.124	1.113	1.397	1.307	0.84	0.524	1.005	0.69
AKR7A2	1.56995e-05	Down	39.589	1.217	1.297	1.221	1.37	0.732	0.779	0.666	0.718
BCAT2	0.0023827	Down	44.287	1.199	1.447	1.35	1.404	0.917	0.558	0.663	0.462
MRPS34	0.0081403	Down	25.65	1.166	1.058	1.203	1.39	1.009	0.748	0.781	0.645
NDUFV1	0.000103069	Down	50.817	1.328	1.474	1.388	1.465	0.543	0.607	0.732	0.463
NDUFA9	4.2826e-05	Down	42.509	1.254	1.493	1.349	1.391	0.557	0.749	0.63	0.577
MLYCD	0.013064	Down	55.003	1.056	1.252	1.238	1.264	1.032	0.797	0.774	0.588
HADH	0.00057915	Down	34.293	1.279	1.442	1.429	1.513	0.748	0.457	0.683	0.449
ATP5PB	0.00063739	Down	28.908	1.168	1.418	1.335	1.4	0.837	0.642	0.68	0.52
NDUFS8	0.00167749	Down	23.705	1.286	1.358	1.244	1.646	0.626	0.58	0.838	0.422
CLYBL	0.00199644	Down	37.359	1.206	1.662	1.379	1.7	0.301	0.715	0.622	0.415
COX6A1	0.00147666	Down	12.155	1.282	1.54	1.087	1.849	0.7	0.435	0.663	0.443
HDHD3	0.0142165	Down	28	0.9	1.215	1.281	1.45	0.824	0.661	0.923	0.745
ACADSB	0.00028246	Down	47.485	1.329	1.494	1.565	1.514	0.669	0.451	0.608	0.37
NDUFA7	0.00021888	Down	12.551	1.032	1.576	1.431	1.56	0.651	0.617	0.552	0.582
GATD3A	0.00186008	Down	28.17	1.301	1.398	1.377	1.364	0.568	0.635	0.776	0.581
SDHA	0.00099842	Down	72.691	1.147	1.446	1.14	1.465	0.823	0.76	0.616	0.603
GMPPB	3.5597e-05	Down	39.834	1.135	1.286	1.289	1.386	0.669	0.761	0.748	0.726
LDHD	0.00178184	Down	54.87	0.529	2.369	1.822	2.022	0.046		0.138	0.073
NUBPL	0.0121989	Down	34.082	1.639	1.266	1.083	1.253	0.455		0.884	0.42
MARC2	9.526e-05	Down	38.023	1.617	1.634	1.462	1.124	0.6	0.56	0.552	0.45
MRPS30	0.030985	Down	50.364	1.101	1.244	1.121	1.494	1.037	0.546	0.926	0.531
CPT2	0.00088413	Down	73.776	1.015	1.7	1.472	1.698	0.578	0.546	0.621	0.371
MRPS16	0.025263	Down	15.345	1.282	1.175	1.088	1.307	1.015	0.707	0.91	0.516
DECR1	0.0032582	Down	36.067	1.122	1.322	1.449	1.358	0.733	0.605	0.915	0.497
DGLUCY	1.59788e-05	Down	66.436	1.192	1.501	1.396	1.543	0.598	0.543	0.631	0.594
UQCR10	0.0032436	Down	7.3084	1.248	1.479	1.487	1.102	0.917	0.663	0.614	0.49
ACADM	0.0025621	Down	46.588	1.179	1.227	1.644	1.312	0.663	0.671	0.645	0.659
TST	0.00091661	Down	33.429	1.047	1.436	1.41	1.49	0.674	0.501	0.719	0.724
AP1S1	0.027741	Down	18.733	0.794	1.257	1.331	1.709	0.828	0.68	0.839	0.562
COQ9	0.00073827	Down	35.509	1.024	1.623	1.48	1.8	0.59	0.427	0.643	0.415
CYC1	0.0028647	Down	35.422	1.187	1.422	1.226	1.412	0.846	0.661	0.775	0.471
NDUFB5	0.00191821	Down	21.75	1.218	1.388	1.319	1.466	0.589	0.883	0.68	0.457
SCO2	0.0122639	Down	29.81	0.974	1.21	1.463	1.061	0.615		0.676
COX4I1	0.00031698	Down	19.576	1.151	1.495	1.451	1.391	0.757	0.68	0.563	0.511
MTIF2	0.030145	Down	81.316	1.079	1.364	1.293	1.333	0.818	0.502	1.139	0.471
DLD	0.0038991	Down	54.177	1.082	1.36	1.312	1.255	0.923	0.735	0.775	0.557
ATP5PO	0.0049993	Down	23.277	1.071	1.386	1.401	1.405	0.919	0.636	0.718	0.464
ETFDH	0.0012565	Down	68.495	1.208	1.491	1.4	1.812	0.455	0.341	0.764	0.53
CKMT1A	0.0043008	Down	47.036	1.221	1.675	1.375	1.867	0.676	0.373	0.607	0.207
ACO2	0.000103219	Down	85.424	1.086	1.454	1.368	1.548	0.613	0.679	0.663	0.589
SQOR	0.00030005	Down	49.96	1.127	1.448	1.623	1.462	0.582	0.563	0.727	0.468
AKR7A3	0.00030081	Down	37.206	1.099	1.384	1.501	1.467	0.584	0.561	0.624	0.779
ENOSF1	0.023996	Down	49.786	1.256	1.383	1.002	1.464	0.922		0.595	0.378
RTN4IP1	0.021424	Down	43.589	1.238	1.659	1.008	1.409	0.439	0.649	1.128	0.469
TMEM246	0.033823	Down	46.587	1.023	1.245	0.845	1.437		0.724	0.726
BCKDHA	0.0077172	Down	50.47	1.1	1.22	1.228	1.397	1.006	0.634	0.808	0.607
RDH14	0.000197162	Down	36.864	1.141	1.248	1.254	1.172	0.755	0.756	0.911	0.765
MRPL11	0.021936	Down	20.683	1.031	1.3	1.361	1.204	1.018	0.682	0.876	0.528
HEXA	1.8083e-06	Down	60.702	1.244	1.177	1.218	1.227	0.81	0.773	0.817	0.734
HIBCH	0.0096415	Down	43.482	0.934	1.622	0.962	2.166	0.445	0.581	0.579	0.71
PPA2	0.0034159	Down	37.92	1.042	1.278	1.216	1.387	0.933	0.627	0.742	0.776
TXN2	0.023424	Down	18.383	1.111	1.165	1.212	1.381	0.812	0.57	1.116	0.633
IDH3G	0.0020989	Down	42.794	1.141	1.26	1.272	1.377	0.749	0.71	0.923	0.569
ATP5PF	0.0025968	Down	12.587	1.217	1.396	1.328	1.459	0.874	0.545	0.732	0.448
MPC2	0.0029022	Down	14.279	1.237	1.277	1.376	1.619	0.826	0.514	0.738	0.414
ATP5F1A	8.3309e-05	Down	59.75	1.188	1.406	1.382	1.231	0.742	0.653	0.776	0.621
NDUFA10	0.000179244	Down	40.75	1.208	1.501	1.384	1.482	0.643	0.723	0.586	0.473
ACAD8	0.00164314	Down	45.069	1.334	1.541	1.167	1.586	0.561	0.696	0.734	0.383
ZADH2	0.000120246	Down	40.14	1.265	1.567	1.364	1.277	0.729	0.54	0.567	0.691
ACOT11	0.0029434	Down	68.491	0.642	2.112	1.78	2.22	0.322	0.29	0.441	0.192
DCXR	0.0074621	Down	25.913	1.274	1.363	1.305	1.37	0.705	0.568	0.866	0.547
GMPPA	6.4189e-05	Down	46.291	1.17	1.292	1.248	1.341	0.765	0.675	0.824	0.684
PDK1	2.1713e-06	Down	49.244	1.435	1.207	1.473	1.373	0.6	0.663	0.64	0.608
MCCC1	0.0061445	Down	80.472	1.165	1.463	1.466	1.763	0.432	0.42	0.989	0.303
COX7A2	0.0042969	Down	9.3959	0.997	1.693	1.617	1.239	0.611	0.818	0.42	0.605
NDUFB9	0.00112169	Down	21.831	1.254	1.598	1.531	1.58	0.585	0.604	0.564	0.282
IRF6	0.008578	Down	53.129	1.058	1.253	1.157	1.526	0.674	0.913	0.852	0.567
NDUFS7	0.0030818	Down	23.563	1.123	1.662	1.342	1.212	0.844	0.705	0.639	0.473
BPNT1	0.00105989	Down	33.392	1.002	1.239	1.292	1.319	0.805	0.788	0.844	0.711
HDDC2	0.00095942	Down	23.39	1.08	1.311	1.149	1.345	0.808	0.67	0.862	0.775
PDK2	0.007105	Down	46.153	0.827	1.263	1.57	2.001	0.321	0.496	0.522
ALDH5A1	0.00115927	Down	57.214	1.259	1.594	1.432	1.517	0.521	0.804	0.517	0.356
PCK2	0.0028372	Down	70.698	1.042	1.61	1.4	1.587	0.833	0.508	0.617	0.404
UQCRC2	0.00077519	Down	48.442	1.115	1.368	1.316	1.35	0.861	0.736	0.675	0.579
COX6C	0.0018631	Down	8.7813	0.946	1.62	1.517	1.558	0.731	0.634	0.545	0.449
COQ7	0.0099818	Down	24.277	1.007	1.34	1.155	1.586	0.329		0.583
ATP5ME	0.00136014	Down	7.9331	1.068	1.449	1.462	1.564	0.821	0.492	0.64	0.504
ATP5F1C	0.00033997	Down	32.996	1.15	1.425	1.375	1.18	0.818	0.752	0.675	0.626
NDUFS3	0.000117801	Down	30.241	1.455	1.365	1.25	1.525	0.707	0.54	0.667	0.491
AARS2	0.0022436	Down	107.34	1.099	1.346	1.314	1.358	0.729	0.758	0.866	0.531
BDH2	0.0026392	Down	26.724	1.466	1.381	1.062	1.594	0.501	0.915	0.533	0.55
DENND2D	0.0198576	Down	53.671	1.009	1.31	1.676	1.09	0.293		0.621
AP1G1	0.0175637	Down	91.35	0.929	1.233	1.167	1.482	0.937	0.757	0.85	0.644
GNE	0.000181176	Down	79.274	1.204	1.869	1.224	2.017	0.382	0.437	0.515	0.353
COQ6	0.025956	Down	50.869	0.768	1.463	1.377	1.483	0.684	0.874	0.783	0.568
PCCA	6.039e-05	Down	80.058	1.306	1.592	1.43	1.632	0.62	0.52	0.511	0.389
ACADVL	0.0046607	Down	70.389	0.975	1.289	1.387	1.253	0.641	0.874	0.732	0.848
NDUFV2	8.2243e-05	Down	27.391	1.233	1.502	1.475	1.441	0.531	0.721	0.603	0.493
STAP2	0.0026789	Down	44.893	1.205	1.061	1.367	1.426	0.697	0.512	0.732
GLOD4	0.00022292	Down	34.793	1.125	1.336	1.217	1.288	0.798	0.815	0.652	0.769
IVD	0.0050804	Down	46.65	1.112	1.37	1.469	1.395	0.637	0.854	0.75	0.413
TXNRD2	0.0088626	Down	56.506	0.99	1.313	1.452	1.196	0.841	0.803	0.846	0.56
ECI2	0.000185	Down	43.585	1.287	1.628	1.718	1.819	0.316	0.368	0.587	0.277
NDUFA6	0.000115537	Down	15.136	1.353	1.372	1.517	1.546	0.563	0.531	0.697	0.42
GNA11	0.00190069	Down	42.123	1.078	1.309	1.234	1.238	0.694	0.965	0.734	0.747
HIGD1A	0.00062241	Down	10.143	1.078	1.553	1.346	1.683	0.681	0.605	0.613	0.441
MYO1A	0.00175841	Down	118.4	0.785	2.031	1.582	2.287	0.206	0.285	0.489	0.335
PRKAR2B	0.010801	Down	46.302	1.735	1.51	1.413	1.088	0.243	0.695	0.749	0.566
MAP2K6	0.00116347	Down	37.492	0.984	1.549	1.868	1.925	0.341	0.32	0.669	0.344
PGM1	0.0028192	Down	61.448	1.021	1.33	1.201	1.318	0.658	0.895	0.743	0.834
UBE2J1	0.0091557	Down	35.198	1.513	1.066	1.549	1.254	0.82	0.391	0.835	0.571
NAT1	0.0029569	Down	33.898	1.069	1.545	1.7	2.26	0.353	0.154	0.653	0.265
CNRIP1	0.0173828	Down	18.648	1.668	1.089	1.102	1.136	0.501		0.628	0.875
PHYKPL	5.8631e-05	Down	49.71	1.164	1.414	1.645	1.563	0.472	0.582	0.616	0.543
GSDMB	0.040576	Down	46.786	0.743	1.351	1.684	1.78	0.386	0.324	1.131	0.6
GBA2	0.00168108	Down	104.65	1.151	1.209	1.245	1.113	0.565		0.717
SELENBP1	7.9519e-05	Down	52.39	1.537	2.003	1.609	1.712	0.33	0.182	0.409	0.218
CASP7	0.0008583	Down	34.276	1.08	1.516	1.592	1.634	0.487	0.415	0.767	0.51
SYNE2	0.0081386	Down	796.43	1.069	1.328	1.198	1.361	0.965	0.632	0.855	0.593
ASPA	0.0099006	Down	35.735	1.223	1.964	1.361	0.986		0.498	0.296	0.672
CBR4	0.047019	Down	25.301	1.165	1.58	1.555	1.618	0.696	0.234	0.93	0.221
PRKAG2	0.020144	Down	63.065		1.412	1.148	1.19	0.733	0.934	0.626	0.957
CLIC2	0.0065755	Down	28.356	1.744	1.235	1.176	1.054	0.522	0.841	0.643	0.785
CAMK2D	0.0030246	Down	56.369	0.97	1.35	1.289	1.337	0.695	0.778	0.685	0.895
ACOT1	0.00024432	Down	46.277	1.139	1.44	1.384	1.36	0.614	0.669	0.812	0.582
DDC	0.0108008	Down	53.926	0.804	1.697	1.041	2.026			0.306	0.126
ARF6	0.00154297	Down	20.082	0.973	1.35	1.239	1.301	0.762	0.819	0.735	0.822
IDH3A	0.00140135	Down	39.591	1.103	1.341	1.261	1.276	0.91	0.688	0.791	0.629
SELENOS	0.0101811	Down	21.163	1.138	1.565	1.08	1.258	1.015	0.726	0.574	0.644
ACSS2	0.0184844	Down	78.579	1.31	1.481	1.571	1.5	0.652	0.339	0.815	0.332
EIF4E3	0.033461	Down	24.441	0.918	1.4	1.312	0.987	0.686		0.697
ISOC1	0.00029817	Down	32.236	1.153	1.283	1.186	1.332	0.845	0.761	0.792	0.649
CRACR2A	0.0053216	Down	45.591	0.955	1.534	1.477	1.467	0.176		0.39
FAHD1	0.0079231	Down	24.843	1.051	1.319	1.283	1.327	0.788	0.684	0.989	0.558
HSDL2	0.029197	Down	45.394	1.255	1.238	1.354	1.256	0.752	0.608	1.028	0.509
NDUFA13	0.00111657	Down	16.698	1.152	1.488	1.337	1.652	0.606	0.689	0.68	0.397
PREP	0.048199	Down	80.699	0.995	1.252	1.278	1.365	1.082	0.636	0.925	0.468
PPP2R5A	0.036404	Down	56.193	1.288	1.241	1.314	1.17	0.986	0.51	0.864	0.628
GANC	0.034139	Down	104.33	1.187	1.111	0.972	1.615	0.61	0.54	0.965
GLIPR2	0.0007777	Down	17.218	1.283	1.149	1.208	1.18	0.703	0.944	0.753	0.78
HECTD3	0.00114314	Down	97.112	1.126	1.438	1.418	1.945	0.502	0.407	0.755	0.408
AKR1C3	0.0026556	Down	36.853	1.068	1.285	1.909	1.589	0.331	0.502	0.681	0.636
JUP	0.00768	Down	81.744	1.062	1.358	1.136	1.403	0.872	0.611	0.926	0.632
RAB4A	0.0049183	Down	24.389	0.976	1.437	1.138	1.431	0.905	0.72	0.717	0.676
NDUFB3	5.5155e-05	Down	11.402	1.258	1.428	1.404	1.498	0.62	0.681	0.628	0.484
PFKL	0.00020449	Down	85.018	1.165	1.241	1.149	1.267	0.875	0.748	0.838	0.716
TPPP3	0.00159805	Down	18.985	1.394	1.233	1.107	1.25	0.87	0.624	0.682	0.841
NDUFB6	0.0079625	Down	15.489	1.378	1.288	1.365	1.374	0.716	0.674	0.755	0.45
ECHDC1	0.0041637	Down	33.698	1.176	1.45	1.266	1.032	0.839	0.692	0.898	0.647
UAP1	9.8696e-05	Down	58.768	1.238	1.546	1.468	1.524	0.558	0.484	0.708	0.474
ASL	0.00079873	Down	51.657	1.085	1.556	1.409	1.511	0.628	0.476	0.783	0.552
CPT1A	0.0021583	Down	88.367	1.004	1.383	1.57	1.27	0.694	0.739	0.79	0.55
UGP2	0.000142809	Down	56.94	1.069	1.408	1.411	1.528	0.582	0.693	0.655	0.653
PMM2	0.032977	Down	28.082	1.024	1.329	1.348	1.152	1.172	0.636	0.758	0.581
FAM177A1	0.030362	Down	23.757	0.895	1.35	1.192	1.557	0.469	0.92	0.617
SH3BGRL2	0.003516	Down	12.326	1.106	1.355	1.43	1.352	0.461	0.81	0.792	0.694
MYO7B	0.0129576	Down	241.6	1.029	1.644	0.897	1.955	0.574	0.467	0.593	0.84
ATP5MG	0.0005167	Down	11.428	1.189	1.406	1.34	1.352	0.861	0.653	0.652	0.547
STARD10	0.020982	Down	33.048	0.847	1.415	1.453	1.54	0.691	0.717	0.678	0.659
CD209	0.0172969	Down	45.774	1.724	1.53	1.084	1.165	0.528	0.714	0.312	0.943
TOM1L1	0.034825	Down	52.988	0.952	1.105	1.092	1.866	0.565	0.881	0.538
NDUFB1	0.00070413	Down	6.9611	1.309	1.589	1.465	1.287	0.69	0.597	0.672	0.39
PTER	0.0029555	Down	39.017	1.201	1.578	1.124	1.384	0.551	0.742	0.539	0.881
CASP10	0.0033758	Down	58.95	1.576	1.082	1.606	1.223	0.735	0.607	0.757	0.414
SULT1A1	0.032324	Down	34.165	0.857	1.973	1.935	1.482	0.09	0.161	0.715	0.789
ADH5	0.0034621	Down	39.724	1.152	1.299	1.297	1.147	0.623	0.974	0.717	0.79
SEC11C	0.00155957	Down	21.542	1.763	1.082	1.394	1.336	0.55	0.449	0.66	0.767
COX7A2L	0.00086479	Down	12.615	1.283	1.466	1.575	1.519	0.793	0.412	0.561	0.391
ADH1B	0.0101606	Down	39.854	2.231	1.514	1.509	1.134	0.111	0.357	0.438	0.706
ATP5PD	0.0032612	Down	18.491	1.152	1.369	1.284	1.368	0.96	0.708	0.635	0.525
GOT1	0.0034407	Down	46.247	1.131	1.262	1.251	1.464	0.953	0.564	0.741	0.635
DNAJC11	0.0071982	Down	63.277	1.219	1.247	1.077	1.271	0.734	0.753	1.044	0.655
MMUT	0.00034044	Down	83.134	1.165	1.438	1.338	1.437	0.685	0.638	0.782	0.517
PCK1	0.00169854	Down	69.194	0.665	2.319	1.358	3.013	0.236	0.062	0.193	0.154
ARHGAP8	0.047277	Down	53.483			1.312	1.36	0.559		0.769
CTH	0.0023578	Down	44.508	1.415	0.844	1.737	1.857	0.372		0.461	0.314
GSS	0.0077009	Down	52.384	1.009	1.268	1.227	1.315	0.874	0.743	0.937	0.627
IDH1	0.0136166	Down	46.659	0.997	1.436	1.19	1.417	1.034	0.616	0.745	0.564
HTATIP2	0.046183	Down	27.049	0.901	1.392	1.227	1.356	0.949	0.528	1.014	0.633
SEPHS2	0.041701	Down	47.305	1.053	1.069	1.361	1.567	0.932	0.478	1.044	0.496
CASP6	0.03798	Down	33.31	1.222	1.335	1.316	1.468	0.995	0.463	0.789	0.412
ETFB	0.0140755	Down	27.843	1.195	1.336	1.274	1.25	0.535	0.746	0.832	0.834
SCIN	0.005625	Down	80.488	1.01	1.735	1.567	1.991	0.161	0.459	0.45	0.628
SULT1B1	0.0130405	Down	34.899	1.01	2.044	1.693	2.091	0.53	0.065	0.508	0.06
CA2	0.00033579	Down	29.246	1.111	1.857	1.906	1.866	0.188	0.253	0.392	0.428
GPD1L	3.8772e-05	Down	38.418	1.156	1.518	1.462	1.489	0.601	0.522	0.658	0.595
UGDH	0.00065683	Down	55.023	1.163	1.722	1.421	1.774	0.432	0.35	0.717	0.42
CKB	0.00100264	Down	42.644	0.946	1.912	1.38	1.613	0.468	0.636	0.543	0.503
NANS	0.000116092	Down	40.307	1.212	1.562	1.456	1.68	0.533	0.44	0.664	0.453
AGL	0.0032812	Down	174.76	1.177	1.43	1.152	1.386	0.773	0.591	0.925	0.567
DDT	0.0139403	Down	12.712	1.121	1.217	1.367	1.167	0.988	0.657	0.907	0.576
LRRC1	0.00035876	Down	59.241	1.214	2.009	1.321	1.457	0.573	0.427	0.603	0.397
TP53I3	0.005298	Down	35.536	1.01	1.226	1.348	1.346	0.585	0.861	0.844	0.78
ADH1C	5.5487e-05	Down	39.867	1.499	1.932	1.571	2.102	0.135	0.187	0.328	0.247
GSTM2	0.00152164	Down	25.744	1.952	1.385	1.295	1.007	0.536	0.663	0.663	0.5
GNG7	0.029244	Down	7.5217	1.905	1.491	1.442	1.461	0.123		0.4	0.179
PBLD	0.0084801	Down	31.785	0.951	1.492	2.057	1.946	0.437	0.143	0.76	0.215
ANXA13	0.00148186	Down	35.415	0.946	1.773	1.829	2.052	0.214	0.249	0.605	0.334
DDAH1	0.006284	Down	31.121	1.155	1.607	1.368	1.54	0.811	0.412	0.768	0.34
PRDX5	0.011595	Down	22.086	1.165	1.445	1.44	1.131	0.839	0.671	0.882	0.426
NT5DC1	0.042359	Down	51.844	1.582	1.106	0.936	1.378	0.892	0.492	1.028	0.587
SCP2	0.0015641	Down	58.993	1.11	1.35	1.269	1.696	0.631	0.538	0.852	0.554
C11orf54	0.0061377	Down	35.117	1.31	1.246	1.408	1.135	0.778	0.833	0.816	0.474
PLS1	0.0065244	Down	70.253	0.948	1.673	1.4	1.588	0.707	0.494	0.809	0.381
SAR1B	0.043263	Down	22.41	1.907	0.879	1.074	1.303	0.627	0.508	1.102	0.602
SYNJ2BP	0.00156338	Down	15.928	1.001	1.331	1.383	1.173	0.741	0.865	0.744	0.762
NDUFB4	0.0021553	Down	15.208	1.184	1.338	1.536	1.311	0.568	0.945	0.521	0.598
IRF4	0.00049929	Down	51.772	1.995	1.254	1.545	1.364	0.291	0.475	0.579	0.496
HK2	0.0035012	Down	102.38	1.23	1.279	1.44	1.127	0.849	0.638	0.879	0.558
BCAS1	0.0046761	Down	61.708	0.874	2.612	1.758	1.999	0.188	0.036	0.453	0.081
GLTP	0.00172263	Down	23.85	1.22	1.583	1.315	1.704	0.394	0.729	0.675	0.378
ALDH9A1	0.00106406	Down	53.801	1.028	1.364	1.345	1.3	0.614	0.782	0.777	0.79
AP1M2	0.0020175	Down	48.108	1.035	1.349	1.318	1.433	0.901	0.638	0.718	0.609
AKR1B10	0.0003163	Down	36.019	1.249	1.904	1.761	2.14	0.176	0.138	0.45	0.183
PDXDC1	0.00195511	Down	86.706	1.205	1.745	1.25	1.832	0.564	0.279	0.676	0.449
TPMT	0.034044	Down	28.18	1.022	1.464	1.001	1.448	1.132	0.651	0.703	0.579
MAOA	0.00119805	Down	59.681	1.133	1.803	1.6	1.805	0.694	0.247	0.381	0.336
ESRP1	0.034439	Down	75.585	1.046	1.465	1.258	1.436	0.801	0.366	1.117	0.51
ARRB1	0.000139912	Down	47.065	1.221	1.319	1.221	1.381	0.703	0.843	0.685	0.627
CAPN9	0.0092212	Down	79.096	0.794	1.29	1.601	1.937	0.094		0.285
HPGD	0.0169768	Down	28.977	0.592	2.066	3.32	0.723	0.242	0.396	0.268	0.393
SLC25A11	0.00050481	Down	34.061	1.25	1.231	1.071	1.345	0.795	0.872	0.734	0.701
ASRGL1	0.009477	Down	32.054	1.172	1.091	1.046	1.586	0.469		0.637
CBR1	0.0055829	Down	30.375	1.049	1.391	1.109	1.292	0.627	0.881	0.864	0.786
NDUFB10	0.00120282	Down	20.776	1.103	1.339	1.35	1.405	0.749	0.657	0.851	0.547
ATP5MF	0.0135163	Down	10.918	1.358	1.282	1.259	1.445	0.89	0.554	0.724	0.488
MYO5C	0.0137829	Down	202.81	0.917	1.21	1.676	1.335	0.302		0.56
MYO1D	0.0073014	Down	116.2	1.026	1.526	1.575	1.609	0.299	0.605	0.872	0.488
SLC25A24	0.00106313	Down	53.354	0.994	1.271	1.347	1.252	0.833	0.817	0.751	0.734
ASS1	0.0156388	Down	46.53	1.065	1.361	1.582	1.001	0.946	0.59	0.828	0.627
PRPSAP2	0.00019953	Down	40.925	1.299	1.136	1.13	1.33	0.863	0.743	0.738	0.761
EPB41L3	0.042364	Down	120.68	1.254	1.341	1.203	1.221	0.653	0.689	0.515	1.123
TTC38	0.0090824	Down	52.787	1.511	1.233	1.817	1.116	0.628	0.405	0.945	0.344
PTGR2	0.022017	Down	38.499	1.375	1.634	0.937	1.323	0.818	0.321	0.591
RBP5	0.02456	Down	15.931	1.251	1.066		1.163			0.676	0.843
FCSK	0.006704	Down	117.62	1.212	1.212	1.204	1.389	0.72	0.628	1.049	0.586
PLCD1	0.00052483	Down	85.664	1.059	1.595	1.683	1.684	0.362	0.493	0.659	0.466
DNPH1	0.030278	Down	19.108	1.224	1.189	1.244	1.181	0.902	0.83	0.876	0.555
CMBL	0.00020176	Down	28.048	1.114	1.805	1.527	2.024	0.352	0.353	0.531	0.294
GALM	0.00022166	Down	37.765	1.171	1.513	1.473	1.736	0.514	0.391	0.628	0.575
ITM2C	0.0020033	Down	30.223	1.476	1.16	1.328	1.268	0.287		0.481
ANKRD13A	0.0143574	Down	67.618	1.394	1.198	1.082	1.147	0.738	0.591	1.022	0.829
NDUFA5	0.00113827	Down	13.459	1.223	1.419	1.306	1.422	0.663	0.733	0.779	0.455
ALDH3A2	0.00141991	Down	54.847	1.278	1.304	1.25	1.091	0.919	0.673	0.809	0.677
MAPK3	0.0073972	Down	43.135	1.002	1.318	1.315	1.376	0.547	0.701	0.843	0.898
ATP5MD	0.00028471	Down	6.4575	1.211	1.328	1.465	1.31	0.791	0.72	0.638	0.538
MTM1	0.033458	Down	69.931	0.871	1.639	1.055	1.435	0.686	0.842	0.914	0.557
ALDH1A1	0.0063799	Down	54.861	1.471	1.422	1.339	1.134	0.402	0.907	0.591	0.734
TPD52	0.04356	Down	24.327	1.162	1.271	1.334	1.19	0.872	0.592	1.03	0.548
CPE	0.013359	Down	53.15	0.407	2.922	1.061	2.09		0.145	0.253	0.12
IGHA1	0.0046823	Down	37.654	1.85	1.061	1.796	0.996	0.483	0.462	0.578	0.775
B3GNT7	0.0022955	Down	45.987	1.009	2.639	0.796	2.928	0.05	0.211	0.242	0.125
B3GNT6	0.0195237	Down	42.748	0.701	1.693	1.784	1.148	0.261		0.414
UGT1A10	0.0006042	Down	59.809	1.116	1.347	1.281	1.925	0.13		0.201
DHRS1	0.0037212	Down	33.909	1.506	1.746	0.898	1.506	0.697	0.717	0.481	0.448
AHCYL2	0.00020364	Down	66.72	1.093	1.676	1.371	1.664	0.634	0.52	0.576	0.465
CRYL1	0.00051846	Down	35.419	1.086	1.324	1.379	1.2	0.82	0.723	0.811	0.657
CTBS	0.00051615	Down	43.759	1.351	1.167	1.108	1.27	0.8	0.861	0.768	0.674
ARSA	9.5749e-05	Down	53.588	1.49	1.623	1.345	1.85	0.461	0.362	0.557	0.313
FXYD3	0.020644	Down	9.2628	1.463	1.554	1.359	1.9	0.687	0.268	0.579	0.189
NUCB2	0.0039193	Down	50.222	1.209	1.242	1.218	1.556	0.63	0.495	0.92	0.731
B3GALT5	0.0176996	Down	36.189	0.276	2.108	1.277	2.207			0.072	0.06
NPC2	0.0026013	Down	16.57	1.243	1.202	1.143	1.347	0.889	0.713	0.864	0.598
AOC1	0.013518	Down	85.377	1.605	1.593	1.447	1.914	0.352	0.16	0.69	0.239
NME3	0.0043593	Down	19.015	1.122	1.381	1.198	1.205	0.668	0.997	0.775	0.655
RNASET2	0.0078625	Down	29.48	1.054	1.204	1.258	1.317	1.007	0.74	0.621	0.798
CTSS	6.2631e-05	Down	37.495	1.406	1.518	1.329	1.213	0.659	0.672	0.681	0.522
BTD	0.00059618	Down	61.132	1.1	1.446	1.216	1.554	0.58	0.651	0.654	0.8
NDUFB7	0.0079968	Down	16.402	0.611	2.035	1.766	2.013	0.546	0.362	0.223	0.444
CHGA	0.00070315	Down	50.688	1.452	2.376	0.836	3.155	0.069	0.007	0.078	0.027
COX6B1	0.0053976	Down	10.192	1.025	1.519	1.188	1.706	0.892	0.596	0.616	0.458
B3GNT3	0.028178	Down	42.534	1.002	1.471	1.44	1.494	0.798	0.394	1.059	0.342
CRELD2	0.033098	Down	38.191		1.222	1.491	1.053	0.87	0.566	0.798
TXNDC5	0.00089685	Down	47.628	1.216	1.16	1.621	1.354	0.664	0.523	0.809	0.653
UQCRH	0.004621	Down	10.739	0.928	1.467	1.293	1.461	0.596	0.757	0.65	0.847
METTL7A	1.85929e-05	Down	28.319	1.35	1.527	1.405	1.616	0.432	0.499	0.593	0.579
NAGA	1.5503e-06	Down	46.564	1.324	1.371	1.204	1.367	0.734	0.659	0.681	0.659
CLCA1	0.0175577	Down	100.22	1.028	1.351	3.709	1.233	0.206	0.016	0.45	0.008
MGST3	0.00050142	Down	16.516	1.14	1.273	1.122	1.431	0.814	0.724	0.817	0.68
DHRS11	0.0035833	Down	28.308	0.786	1.531	1.618	2.374		0.166	0.387	0.139
GDPD3	0.00085739	Down	36.596	0.98	1.301	1.998	1.541	0.404	0.364	0.411
ERN2	0.00194314	Down	102.48	0.906	1.774	1.283	2.101	0.304		0.408	0.224
TNXB	0.035739	Down	458.38	2.124	1.179	0.791	1.265	0.445	0.677	0.607	0.912
NDUFS6	3.9141e-05	Down	13.711	1.237	1.326	1.422	1.6	0.548	0.662	0.661	0.544
ENTPD5	0.00104496	Down	47.517	1.137	2.176	1.527	2.204	0.247	0.161	0.449	0.099
SDF2L1	0.0097165	Down	23.598	1.345	1.095	1.369	1.198	0.847	0.564	0.983	0.6
ITLN1	0.0064796	Down	34.961	0.906	1.687	2.472	2.062	0.186	0.044	0.581	0.062
IDUA	0.0071351	Down	72.669	1.293	1.31	1.167	1.615	0.397	0.679	0.938	0.601
SPCS3	0.00122146	Down	20.313	1.432	1.104	1.317	1.051	0.812	0.753	0.814	0.718
EPCAM	0.0028449	Down	34.932	1.056	1.446	1.197	1.478	0.836	0.58	0.81	0.597
SIGLEC1	0.0106997	Down	182.62	1.838	0.793	1.479	1.416		0.379	0.425	0.67
F11R	0.0035605	Down	32.583	1.118	1.309	1.079	1.51	0.854	0.585	0.773	0.771
PAG1	0.0092245	Down	46.98	1.314	1.145	1.124	1.072			0.565	0.78
NAXD	0.0025017	Down	36.576	1.117	1.321	1.277	1.335	0.869	0.718	0.816	0.547
ARSD	0.010843	Down	64.859	1.059	1.635	0.95	1.507	0.601	0.873	0.756	0.619
CA12	0.0154811	Down	39.45	1.343	2.031	1.705	2.081	0.259	0.057	0.443	0.082
NMES1	0.00049643	Down	9.6172	1.371	2.227	1.569	2.058	0.247	0.09	0.339	0.1
SIAE	0.00171791	Down	58.314	1.333	1.798	1.15	2.202	0.489	0.186	0.521	0.321
CPTP	0.033403	Down	24.365	0.903	1.377	1.107	1.369	0.819		0.572	0.853
RNASE4	0.026397	Down	16.84	0.763	1.617	1.471	1.634	0.389	0.681	0.472	0.973
PRXL2B	0.037175	Down	21.222	0.871	1.421	1.292	1.339	1.097	0.72	0.548	0.713
FUCA1	0.000115999	Down	53.688	1.404	1.943	1.488	2.25	0.29	0.123	0.298	0.203
SRI	0.00144124	Down	21.676	1.144	1.479	1.271	1.799	0.736	0.468	0.672	0.43
NDUFS5	0.00139931	Down	12.517	0.997	1.416	1.666	1.407	0.517	0.615	0.786	0.597
CPM	0.0184997	Down	50.513	1.562	1.246	0.83	1.566	0.525		0.466	0.806
GAL3ST2	0.0069764	Down	46.11	0.859	1.378	1.28	1.963	0.479	0.43	0.611
GOLM1	0.0095971	Down	45.333	1.062	1.672	1.279	1.829	0.711	0.255	0.764	0.429
CPA3	0.0122226	Down	48.669	1.898	1.348	1.32	1.08	0.46	0.834	0.302	0.758
MATN2	0.0025163	Down	106.84	1.733	1.468	1.201	1.344	0.35	0.522	0.537	0.845
MUC2	0.0044786	Down	540.29	0.919	2.114	1.986	2.139	0.16	0.05	0.561	0.07
FUCA2	0.0190004	Down	54.066	1.258	1.177	0.982	1.487	0.529		0.921	0.646
IGFBP2	0.002739	Down	34.814	1.44	1.333	3.518	0.947	0.072	0.094	0.436	0.16
MT-ATP8	0.0160032	Down	7.9916	0.945	1.225	1.542	1.773	0.955	0.376	0.691	0.493
ZG16	0.00093615	Down	18.146	0.818	2.267	1.997	2.461	0.072	0.036	0.281	0.067
HSD11B2	0.041697	Down	44.126	1.301	1.79	1.617	1.737	0.193	0.058	0.303
CD48	0.00122311	Down	27.683	1.434	1.147	1.492	1.055	0.412		0.46
CTSZ	0.026223	Down	33.868	1.005	1.327	1.049	1.581	0.55	1.01	0.649	0.829
TFF3	0.0053812	Down	10.181	0.82	1.852	2.984	1.781	0.191	0.019	0.315	0.038
LTBP4	0.037343	Down	173.43	1.308	1.264	1.175	1.416	0.789	0.474	1.027	0.547
SDF4	0.0025953	Down	41.806	1.062	1.646	1.294	1.548	0.66	0.445	0.827	0.519
SDSL	0.024419	Down	34.674	1.122	1.786	0.658	2.296	0.383	0.474	0.789	0.493
LIPA	0.0066407	Down	45.418	1.63	1.602	0.928	2.008	0.513	0.248	0.791	0.28
CANT1	0.032955	Down	44.839	0.936	1.383	1.06	1.576	0.953	0.619	0.908	0.566
FCGBP	0.0045155	Down	572.01	0.672	1.967	2.501	2.285	0.18	0.026	0.321	0.048
GCG	0.0099169	Down	20.909	0.715	2.138	0.384	2.684		0.021	0.057
CES3	0.00153591	Down	62.281	1.122	1.456	1.096	1.753	0.338		0.235
CST3	0.0058444	Down	15.799	0.754	1.568	1.712	1.663	0.482	0.563	0.608	0.65
ABI3BP	0.037736	Down	118.64	1.617	1.51	1.531	0.951	0.201	0.475	0.504	1.211
REG4	0.027657	Down	18.23	0.715	2.092	1.072	2.296	0.373	0.176	0.987	0.288
JCHAIN	0.0004367	Down	18.098	1.834	1.312	2.629	1.162	0.226	0.164	0.427	0.246
NAAA	0.00073769	Down	40.066	2.107	1.348	1.508	1.301	0.63	0.397	0.441	0.268
GNG2	0.00063764	Down	7.8501	1.643	1.497	1.53	1.181	0.49	0.361	0.666	0.632
GALNT12	0.0037996	Down	66.938	0.904	1.854	2.151	1.553	0.544	0.267	0.539	0.189
CTSA	1.78241e-05	Down	54.465	1.255	1.191	1.152	1.37	0.773	0.762	0.761	0.736
AGR3	0.00101727	Down	19.171	1.315	2.024	1.637	2.059	0.189	0.093	0.503	0.18
HAPLN1	0.000122529	Down	40.165	1.731	2.308	1.344	2.218	0.036	0.177	0.096	0.091
AGR2	0.0025784	Down	19.979	1.35	1.716	1.114	2	0.495	0.224	0.596	0.505
ASAH1	0.0038187	Down	44.659	1.28	1.255	1.075	1.494	0.702	0.745	0.727	0.723
SGSH	0.0057974	Down	56.695	1.571	1.537	1.438	1.415	0.546	0.472	0.691	0.331
ST6GALNAC1	0.0136578	Down	68.563	0.754	1.998	1.512	2.148	0.167		0.385	0.035
FABP5	7.9345e-05	Down	15.164	1.338	1.248	1.379	1.311	0.757	0.664	0.74	0.564
FAS	0.0065993	Down	37.732	0.87	1.739	1.38	2.2	0.607	0.321	0.637	0.245
CMA1	0.016981	Down	27.324	1.828	1.343	1.21	1.283	0.428	0.702	0.256	0.95
NDUFA8	2.1744e-05	Down	20.105	1.277	1.375	1.412	1.544	0.682	0.561	0.631	0.516
FAM3D	0.008818	Down	24.963	1.087	1.993	1.795	1.939	0.473	0.111	0.538	0.065
TPSAB1	0.00126402	Down	30.515	2.353	1.214	1.576	1.002	0.404	0.437	0.588	0.426
MANBA	0.031242	Down	100.89	0.991	0.988	1.163	1.363	0.691		0.804
FARP2	0.007516	Down	119.89	1.075	1.334	1.5	2.056	0.284	0.493	0.917	0.341
---	0.0029556	Down	48.934	1.919	1.193	2.507	0.987	0.247	0.199	0.634	0.314
CRIP1	0.0054024	Down	8.5328	1.32	1.191	0.933	1.652	0.671	0.66	0.772	0.802
CD2AP	0.0094558	Down	71.45	0.973	1.342	1.397	1.314	0.999	0.626	0.75	0.599
PLD1	0.0036035	Down	124.18	1.156	1.242	1.477	1.424	0.707	0.438	0.731	0.824
HAAO	0.00040144	Down	32.556	1.643	1.427	1.516	1.303	0.49	0.538	0.72	0.364
TDP2	0.043939	Down	40.929	0.795	1.265	1.335	1.329	0.731		0.544
PRPH	0.0053956	Down	53.65	1.46	1.615	1.454	1.055	0.355	0.818	0.535	0.707
LLGL2	0.003477	Down	113.45	1.127	1.577	1.372	1.606	0.835	0.409	0.674	0.399
USH1C	0.023555	Down	62.21	1.292	1.273	1.467	1.453	0.442	0.473	1.031	0.569
PLCG2	0.00159867	Down	147.87	1.569	1.174	1.388	1.029	0.626	0.771	0.66	0.783
LIMA1	0.0091159	Down	85.225	1.006	1.459	1.284	1.543	0.465	0.568	0.965	0.711
SH3BP1	0.000183927	Down	75.712	1.143	1.271	1.285	1.21	0.765	0.689	0.881	0.756
DSP	0.0022413	Down	331.77	1.124	1.437	1.324	1.286	0.705	0.621	0.938	0.565
SYTL2	0.023758	Down	104.93	0.585	1.679	1.525	1.565	0.297		0.349
KLC4	0.003699	Down	68.639	1.056	1.511	1.351	1.528	0.633	0.528	0.921	0.472
IQGAP2	0.00129602	Down	180.58	1.259	1.508	1.578	1.529	0.317	0.559	0.497	0.753
COG2	0.020117	Down	83.207	0.971	1.306	1.136	1.484	0.858	0.597	0.989	0.66
FGD4	0.00098093	Down	86.625	1.156	1.509	1.132	1.553	0.624	0.585	0.835	0.607
TJP3	0.0095212	Down	101.4	0.829	1.7	1.47	1.826	0.649	0.519	0.709	0.297
ANKS4B	0.0115814	Down	46.596	1.266	1.292	1.568	0.958	0.832	0.524	0.889	0.671
KIF13B	0.000196718	Down	202.79	1.069	1.425	1.403	1.466	0.646	0.596	0.748	0.647
APPL2	0.023841	Down	74.493	0.833	1.647	1.158	1.467	0.553	0.81	0.654	0.878
VWA5A	0.002096	Down	86.488	1.42	1.407	1.352	1.393	0.711	0.623	0.615	0.478
ADD3	0.0141371	Down	79.154	1.485	1.295	1.276	1.322	0.743	0.486	0.873	0.521
CMAS	0.0028955	Down	48.379	1.038	1.415	1.53	1.269	0.754	0.663	0.825	0.508
PKP2	0.0042386	Down	97.414	1.177	1.609	1.479	1.609	0.652	0.408	0.784	0.282
NAPRT	0.00177833	Down	57.578	0.997	1.342	1.293	1.506	0.686	0.658	0.863	0.656
NUDT12	0.00101833	Down	52.075	1.259	1.772	1.163	2.1	0.47	0.269	0.602	0.366
PPFIBP2	0.021605	Down	98.543	0.885	1.518	1.223	1.2		0.685	0.488
KIAA1324	0.0075588	Down	111.38	1.05	1.379	0.963	1.692	0.497		0.419
FAM98C	0.00044201	Down	37.329	1.164	1.428	1.147	1.763	0.577	0.609	0.597	0.716
GUSB	0.0121816	Down	74.731	1.419	1.149	1.015	1.487	0.781	0.508	0.948	0.691
SNX7	0.018676	Down	45.302	1.015	1.462	1.189	1.201	0.933	0.829	0.831	0.541
TEP1	0.042	Down	290.49	0.935	1.237	1.208	1.428	0.556	0.691	0.891	1.054
DLG1	0.035	Down	100.45	1.046	1.295	1.224	1.295	0.964	0.63	1.031	0.515
PDE4DIP	0.00096489	Down	265.1	1.157	1.776	1.258	1.855	0.529	0.307	0.593	0.525
CORO2A	0.028276	Down	59.763	1.031	1.279	1.114	1.736	0.504	0.477	0.974	0.885
APOBR	0.0153565	Down	115.63	1.274	1.607	1.541	1.487	0.616	0.329	0.794	0.352
ANK3	0.00147627	Down	480.4	1.524	1.43	1.215	1.347	0.889	0.523	0.608	0.464
RBM47	0.0173384	Down	64.098	1.201	1.26	1.159	1.521	0.953	0.491	0.917	0.497
AKAP9	0.0062982	Down	452.98	0.986	1.324	1.331	1.535	0.823	0.7	0.805	0.497
FN3K	0.022785	Down	35.171	1.193	1.188	1.233	1.666	0.876	0.343	0.882	0.619
MYH14	0.035562	Down	227.87	0.783	1.405	1.334	1.649	0.619	0.555	1.081	0.574
EML1	0.031119	Down	89.86	1.325	1.539	0.76	1.35	0.641	0.841	0.741	0.802
EPPK1	0.021704	Down	555.65	1.015	1.25	1.334	1.411	1.027	0.552	0.873	0.538
LGALS9	0.0025399	Down	39.518	1.139	1.305	1.423	1.403	0.77	0.572	0.878	0.509
NDRG2	4.4018e-05	Down	40.798	1.573	1.874	1.38	1.887	0.304	0.25	0.47	0.262
DHTKD1	0.0137237	Down	103.08	0.977	1.632	1.459	1.428	0.335	0.556	0.933	0.68
KBTBD11	4.1842e-05	Down	65.719	1.199	1.566	1.439	2.009	0.397	0.447	0.501	0.442
VILL	0.0020227	Down	95.906	0.873	1.846	1.379	1.92	0.363	0.535	0.524	0.561
SGSM3	0.0051806	Down	85.353	0.96	1.389	1.13	1.5	0.472		0.549
RNPEP	0.0027846	Down	72.595	1.027	1.322	1.207	1.37	0.811	0.828	0.821	0.613
RPS6KA1	0.025479	Down	82.722	1.105	1.413	1.422	1.247	1.042	0.527	0.85	0.394
ARHGEF10L	0.027398	Down	140.38	1.172	1.306	1.316	1.374	0.898	0.722	0.769	0.442
ADD1	0.0050605	Down	80.954	1.407	1.24	1.15	1.128	0.941	0.599	0.84	0.694
NADSYN1	0.0040606	Down	79.284	1.218	1.162	1.463	1.093	0.791	0.741	0.924	0.609
PDCD4	0.000141947	Down	51.735	1.276	1.688	1.593	1.821	0.42	0.304	0.574	0.324
TTC39A	0.0084563	Down	69.778	0.831	1.501	1.268	2.332	0.422		0.452	0.195
CARMIL1	0.00111911	Down	151.56	1.093	1.47	1.249	1.529	0.546	0.579	0.802	0.732
SHMT1	0.0112179	Down	53.082	1.058	1.361	1.307	1.685	0.51	0.526	1.088	0.466
PCYT2	0.046117	Down	43.835	1.054	1.36	1.114	1.278	1.227	0.58	0.766	0.621
NUDT9	0.036241	Down	39.125	0.915	1.284	1.231	1.479	1.058	0.618	0.858	0.557
MOB3A	0.0176209	Down	25.464	1.699		1.293		0.529			0.479
NOSTRIN	0.0122187	Down	57.659	1.194	1.092	1.006	2.283	0.343		0.667	0.415
UQCRB	0.0081038	Down	13.53	1.071	1.339	1.259	1.446	1.008	0.712	0.651	0.514
LIMK2	0.0072812	Down	72.231	1.174	1.336	1.251	1.62	0.684	0.408	0.956	0.571
TCEA3	0.0035401	Down	38.971	1.287	0.964	1.448	1.211	0.566		0.524
AGFG2	0.02658	Down	48.962	1.021	0.846	1.328	2.195	0.567		0.508	0.535
PDE5A	0.0021373	Down	99.984	1.335	1.376	1.24	0.994	0.769	0.889	0.688	0.71
PACSIN2	0.0165373	Down	55.738	0.983	1.33	1.113	1.406	0.796	0.783	0.834	0.754
CGN	0.0024996	Down	136.38	1.007	1.685	1.266	1.751	0.58	0.475	0.792	0.445
MLPH	0.0107411	Down	65.948	1.026	1.538	1.371	1.788	0.19		0.457	0.629
GOLPH3L	0.0046037	Down	32.767	0.94	1.616	1.445	1.839	0.638	0.356	0.757	0.409
CASD1	0.026803	Down	91.679	0.806	1.107	2.139	1.161	0.302		0.486
MT-CO2	0.00032406	Down	25.565	1.038	1.511	1.49	1.533	0.547	0.686	0.54	0.655
HSD17B2	0.0194383	Down	42.785	1.35	1.751	1.383	1.756	0.18	0.443	0.403	0.733
ATP1B1	0.0023171	Down	35.061	1.107	1.457	1.328	1.342	0.935	0.639	0.652	0.54
CLCA4	0.0082601	Down	101.28	1.571	1.863	1.912	0.458			0.077	0.12
MT-ND5	0.00163627	Down	67.026	1.309	1.457	1.265	1.629	0.543	0.714	0.717	0.366
TM9SF2	0.0032626	Down	75.775	0.979	1.478	1.229	1.579	0.756	0.616	0.806	0.557
LRBA	0.025838	Down	319.1	0.99	1.3	1.283	1.414	1.152	0.651	0.683	0.526
TSPAN13	0.028897	Down	22.147	0.898	1.051	1.995	1.469	0.687	0.28	0.62
SPCS2	0.0195157	Down	25.003	1.418	1.066	1.14	1.266	0.903	0.511	0.908	0.789
TRPM4	0.00174349	Down	134.3	1.286	1.78	1.405	2.054	0.583	0.277	0.447	0.168
FAM162A	0.00171971	Down	17.342	1.256	1.598	1.33	1.803	0.653	0.319	0.676	0.365
AFG3L2	0.022357	Down	88.583	1.047	1.518	1.312	1.52	0.967	0.516	0.802	0.318
ITGA3	0.035699	Down	116.61	0.919	1.585	1.272	1.209	0.918	0.539	0.57	0.988
PLVAP	0.020079	Down	50.594	1.68	1.097	1.28	1.097	0.846	0.475	0.973	0.552
RABAC1	0.0088403	Down	20.648	1.042	1.387	1.106	1.409	0.97	0.618	0.807	0.66
TSPAN8	0.0129194	Down	26.044	1.271	1.1	1.779	1.264	0.801	0.343	0.696	0.745
ABCA8	5.914e-05	Down	179.24	1.941	1.895	1.847	0.997		0.129	0.109	0.083
TMEM30B	0.0061595	Down	38.941	1.212	1.106	1.567	1.051	0.458		0.607
MT-ND4	0.00104022	Down	51.58	1.113	1.311	1.321	1.45	0.559	0.712	0.865	0.67
ITIH5	0.00155789	Down	104.58	1.364	1.327	1.056	1.102	0.719	0.84	0.737	0.854
PLPP3	0.0141187	Down	35.116	2.404	0.908	1.284	0.987	0.462	0.563		0.393
LPCAT4	0.00160182	Down	57.218	1.324	1.155	1.025	1.398	0.75		0.699	0.649
SORL1	0.014103	Down	248.42	0.789	1.496	1.421	1.705	0.578	0.522	0.909	0.58
SLC26A2	0.0052412	Down	81.661	0.568	1.891	1.798	1.612	0.029		0.103
ZZEF1	0.00094396	Down	331.07	1.044	1.435	1.352	1.577	0.733	0.579	0.746	0.533
TP53I11	0.031116	Down	21.054	1.11	1.639	0.988	1.357	0.848	0.473	0.561	1.023
PAM	0.033838	Down	108.33	1.024	1.405		1.104		0.713		0.754
PDE3A	0.0052635	Down	124.98	1.004	1.516	1.193	1.503	0.788	0.513	0.832	0.651
ATP1A1	0.0072823	Down	112.89	1.061	1.4	1.212	1.403	0.997	0.652	0.729	0.546
ARMH3	0.00079666	Down	78.71	1.062	1.421	1.165	1.423	0.637	0.757	0.738	0.795
ST14	0.0144225	Down	94.769	1.108	1.556	1.311	1.581	0.942	0.44	0.75	0.311
ABCC3	0.00124258	Down	169.34	1.038	1.591	1.538	1.895	0.551	0.348	0.669	0.371
SIGIRR	0.00071825	Down	45.679	1.063	1.611	1.615	1.866	0.483	0.29	0.555	0.518
SLC44A1	0.0011751	Down	73.301	1.032	1.585	1.17	1.712	0.557	0.584	0.72	0.641
DOP1B	0.0074648	Down	258.23	0.86	1.584	1.297	2.167	0.635	0.346	0.708	0.403
PCDH1	0.0037044	Down	114.74	0.96	1.543	1.328	1.285	0.555	0.592	0.737
FRYL	0.0046635	Down	339.59	1.209	1.243	1.441	1.347	0.831	0.589	0.873	0.468
ADAM10	0.0077979	Down	84.141	0.965	1.281	1.268	1.308	0.947	0.759	0.823	0.649
CD163L1	4.4749e-05	Down	159.24	1.747	1.9	1.424	2.141	0.202	0.11	0.294	0.182
P2RX4	0.0059003	Down	43.369	1.262	1.504	1.055	1.498	0.752	0.445	0.877	0.607
SCYL3	0.02594	Down	82.857	1.66	1.003	0.957	1.667	0.572	0.443	1.005	0.692
CLDN3	0.0052983	Down	23.318	1.146	1.292	1.468	1.277	0.767	0.683	0.9	0.467
SPINT1	0.0088552	Down	58.397	1.057	1.252	1.152	1.509	0.965	0.573	0.78	0.712
PROCR	0.0058953	Down	26.671	1.575	1.243	1.088	1.236	0.579	0.569	0.949	0.76
ANO10	0.00069928	Down	76.328	1.301	1.381	1.142	1.534	0.783	0.608	0.733	0.518
CTSC	0.00186474	Down	51.853	1.425	0.984	1.178	1.26	0.776	0.836	0.78	0.76
CPQ	0.004463	Down	51.887	1.471	1.16	1.154	1.038	0.808	0.921	0.709	0.739
TMPPE	0.024339	Down	49.452	1.398	1.417	1.007	0.916		0.678	0.584
ERGIC1	0.00024329	Down	32.592	1.082	1.379	1.32	1.247	0.714	0.733	0.837	0.688
EML2	2.3203e-05	Down	70.678	1.121	1.257	1.306	1.301	0.739	0.791	0.778	0.708
CNNM4	0.000140617	Down	86.606	1.222	1.783	1.437	1.847	0.449	0.358	0.567	0.336
PLP1	0.0113041	Down	30.077	1.174	1.735	2.118	0.785		0.408	0.395	0.385
MEP1A	0.036879	Down	84.418	0.592	1.797	1.882	1.771	0.213	0.223	1.074	0.449
CLMN	0.0042404	Down	111.65	1.08	1.576	1.3	1.727	0.778	0.399	0.729	0.411
HEATR5B	0.0106153	Down	224.3	0.991	1.362	1.256	1.342	0.847	0.713	0.934	0.556
ATP2A3	0.00060174	Down	113.98	1.217	1.534	1.657	1.681	0.538	0.332	0.675	0.366
SDHC	0.0099781	Down	18.61	1.338	0.967	1.052	1.819	0.749	0.815	0.657	0.603
ENTPD2	0.043684	Down	53.665	1.812	1.542	1.026	0.774	0.536	0.73	0.871	0.708
MROH1	0.028282	Down	181.25	0.995	1.316	1.188	1.635	0.896	0.527	0.982	0.46
PLD3	0.00189568	Down	54.705	1.173	1.537	1.128	1.693	0.429	0.668	0.723	0.649
PTPRF	0.0169812	Down	212.88	1.037	2.263	0.735	2.809	0.546	0.094	0.445	0.072
MT-ND1	0.0044237	Down	35.66	1.288	1.159	0.977	2.109	0.527	0.657	0.619	0.663
SLC26A3	0.0006563	Down	84.504	0.646	3.328	1.64	1.88	0.196	0.144	0.074	0.092
CADM1	0.0072762	Down	48.509	2.22	1.809	1.351	0.749	0.276	0.509	0.554	0.532
ATP8B1	0.045241	Down	143.69	1.357	1.9	1.56	1.998	0.307	0.261	0.587	0.03
RETSAT	0.0059024	Down	66.819	0.906	1.391	1.328	1.971	0.523	0.46	0.801	0.62
ATP8A1	0.00046319	Down	131.37	1.085	1.584	1.215	1.84	0.616	0.608	0.561	0.491
SLC44A2	0.000159497	Down	80.123	1.482	1.52	1.213	1.106	0.636	0.715	0.669	0.659
CD9	0.0148979	Down	25.416	1.366	1.333	0.915	1.25	0.671	0.795	0.992	0.677
CES2	0.00068119	Down	61.806	1.253	1.926	1.336	2.378	0.149	0.269	0.489	0.201
SEC23B	0.048198	Down	86.478	1.155	1.18	1.269	1.332	0.941	0.502	0.956	0.665
NGLY1	0.00106357	Down	74.389	1.449	1.228	1.089	1.482	0.704		0.539	0.51
ABHD14B	3.7862e-05	Down	22.345	1.223	1.432	1.279	1.46	0.642	0.577	0.741	0.647
LGALS3	0.0022001	Down	26.152	0.951	1.478	1.305	1.445	0.792	0.708	0.722	0.6
ARPC1A	0.00029929	Down	41.569	1.121	1.334	1.137	1.403	0.825	0.721	0.764	0.695
S100A14	0.030444	Down	11.662	1.071	1.274	1.026	1.916	0.731	0.364	0.705	0.913
GALT	0.0088393	Down	43.363	0.962	1.401	1.471	1.2	0.902	0.773	0.735	0.555
NDUFC2	4.2294e-05	Down	14.187	1.264	1.474	1.539	1.604	0.561	0.491	0.635	0.432
MGST1	0.0030647	Down	17.598	1.169	1.211	1.083	1.38	0.831	0.698	0.687	0.941
LGALS4	0.0035238	Down	35.941	1.016	1.636	1.826	1.858	0.518	0.305	0.645	0.195
CRYM	0.036504	Down	33.775	0.799	1.902	0.87	1.62	0.51		0.299
PFKFB2	0.0089777	Down	58.476	1.05	1.405	1.264	1.655	0.763	0.48	0.923	0.461
PAPSS2	0.0032032	Down	69.5	1.206	1.428	1.761	1.501	0.727	0.335	0.702	0.34
ANK2	0.00137872	Down	433.71	2.623	1.562	1.666	1.085	0.101	0.284	0.299	0.379
DCPS	0.030416	Down	38.608	1.244	1.152	1.274	1.165	0.634	0.746	1.066	0.72
ABI3	0.0090004	Down	39.035	1.535	1.183	1.195	1.444	0.847	0.369	0.672	0.755
CAPN5	0.0150809	Down	73.168	0.877	1.592	1.349	1.657	0.62	0.639	0.595	0.673
HSD17B11	0.00032295	Down	32.935	1.092	1.507	1.413	1.353	0.553	0.677	0.764	0.641
HEPH	0.044556	Down	130.45	0.856	1.516	1.008	1.782	0.967	0.456	0.773	0.641
RMDN2	0.00082426	Down	47.399	1.295	1.572	1.303	1.669	0.549	0.381	0.777	0.455
DSC2	0.0149631	Down	99.961	1.105	1.619	1.325	1.801	0.741	0.284	0.867	0.257
CDH17	0.00085542	Down	92.218	1.215	1.664	1.219	1.822	0.518	0.379	0.725	0.457
MAN1A1	0.002055	Down	72.968	1.16	1.236	1.41	1.411	0.622	0.588	0.959	0.615
ADA2	2.0749e-05	Down	58.933	1.49	1.445	1.336	1.59	0.476	0.473	0.659	0.531
GALNT7	0.024242	Down	75.388	0.981	1.366	1.357	1.46	1.053	0.418	0.77	0.596
UGT2A3	0.0021208	Down	60.254	0.756	1.636	1.157	3.028	0.139	0.081	0.202
HEXB	0.00122179	Down	63.111	1.367	1.205	1.116	1.178	0.768	0.704	0.937	0.725
EPHX2	0.00083663	Down	62.615	1.296	1.692	1.309	2.242	0.443	0.222	0.54	0.256
EPHX1	0.0038407	Down	52.948	1.388	1.262	1.085	1.315	0.594	0.82	0.612	0.923
EXD2	0.034905	Down	70.352	0.908	1.201	1.419	1.311	0.683	0.593	0.806	1.079
PRKACB	0.00020169	Down	40.622	1.145	1.317	1.272	1.214	0.689	0.876	0.717	0.769
GNAO1	0.030919	Down	40.05	1.478	1.414	1.197	1.038	0.45	1.063	0.489	0.87
NTPCR	0.0182958	Down	20.713	1.08	1.423	0.861	1.655	0.763	0.647	0.748	0.823
GALNT3	0.0128961	Down	72.609	0.928	1.459	1.18	1.617	0.796	0.529	0.9	0.593
QSOX1	0.0186784	Down	82.577	0.794	1.419	1.535	1.469	0.668	0.649	0.537	0.929
TRAF3IP3	0.0164554	Down	63.626	1.049		1.475	1.187	0.669	0.62
NCAM1	0.00069775	Down	94.573	1.821	1.868	1.803	1.104	0.187	0.531	0.345	0.342
GPA33	0.0034956	Down	35.632	1.139	2.034	1.514	1.861	0.481	0.228	0.597	0.147
L1CAM	0.0027357	Down	140	2.286	1.65	1.218	0.963		0.234	0.201	0.447
CDH1	0.0089977	Down	97.455	0.968	1.51	1.191	1.564	0.76	0.499	0.894	0.613
IMPA2	0.0011799	Down	31.321	1.214	1.09	1.267	1.337	0.48		0.612
RAB25	0.0118977	Down	23.495	1.024	1.665	1.296	1.111	0.981	0.602	0.73	0.591
GPHN	0.0021194	Down	79.748	1.139	1.365	1.177	1.302	0.936	0.715	0.76	0.606
LGALSL	0.046622	Down	18.986	0.974	1.337	1.251	1.429	0.472	1.105	0.432
BCL2L15	0.023922	Down	17.725	0.961	1.058	1.117	2.508	0.737	0.292	0.326
TUBA4A	0.026176	Down	49.924	1.215	1.129	1.249	1.212	0.786	0.598	0.961	0.85
DYNLT1	0.0045193	Down	12.452	1.282	1.509	1.184	1.242	0.844	0.513	0.872	0.555

## Sheet: D-Phosphorylation
Regulated Type	Position	P value	Amino acid	Gene
Up	926	0.0124226	S	SEC23IP
Up	238	0.00784	T	VILL
Up	94	0.0150232	S	PDCD4
Up	2123	0.020637	S	SRRM2
Up	300	0.042279	S	TJP1
Up	381	0.025238	S	TCOF1
Up	324	0.0060648	S	PHLDB1
Up	299	0.00026415	S	CLINT1
Up	833	0.0037995	S	SYNPO
Up	1358	0.0132637	S	PDS5B
Up	41	0.0161204	S	MCM2
Up	176	0.0031192	S	CBX3
Up	874	0.025424	S	SRRM1
Up	1026	0.0033005	S	LMO7
Up	777	0.033101	S	SYNPO2
Up	686	0.0182554	S	LIMA1
Up	332	0.034398	S	AHNAK
Up	507	0.0192352	S	MAP4
Up	243	0.044284	S	ACIN1
Up	401	0.020859	S	APPL1
Up	9	0.025757	S	SEPTIN11
Up	14	0.0178227	S	CBX5
Up	527	0.010998	S	SEC31A
Up	262	0.00072168	S	SH3BP1
Up	277	0.035998	S	PRPF4B
Up	349	0.0026017	S	EVL
Up	1857	0.0059847	S	SRRM2
Up	405	0.0110846	S	LMNB2
Up	1550	0.002939	S	SPTAN1
Up	113	0.0020989	S	BAG6
Up	623	0.049857	S	NUP98
Up	85	0.023562	S	PXN
Up	39	0.0021836	S	EPB41L2
Up	529	0.0051016	S	PPP6R1
Up	995	0.023161	S	PPP1R12A
Up	623	0.0497	T	USP5
Up	108	0.049005	S	OCIAD1
Up	168	0.0093644	S	TES
Up	38	0.043064	S	RING1
Up	520	0.0051427	S	PHLDB1
Up	415	0.0024592	S	TRAFD1
Up	575	0.028357	S	ARHGAP17
Up	392	0.0073637	S	FGD4
Up	333	0.00134241	S	WASHC2A
Up	582	0.0046005	S	RBM14
Up	1115	0.038585	S	MYO9B
Up	681	0.024064	S	ADD3
Up	594	0.0053607	S	ATXN2L
Up	1035	0.020362	S	GPATCH8
Up	33	0.009843	S	SAMHD1
Up	24	0.028198	S	PAPOLA
Up	397	0.035475	S	BCLAF1
Up	1970	0.0064229	S	MYO18A
Up	714	0.0041043	S	LRRFIP1
Up	245	0.005204	S	SMTN
Up	155	0.015141	S	PKP2
Up	609	0.0115978	S	LIMA1
Up	23	0.0041953	S	LMNB1
Up	58	0.0100405	S	DSN1
Up	104	0.00178245	S	HNRNPH1
Up	450	0.0122168	S	SRRM1
Up	5749	0.044923	S	AHNAK
Up	1017	0.0023155	S	SORBS2
Up	146	0.00181643	S	ARFGAP2
Up	18	0.005023	S	H1-5
Up	832	0.047718	S	USP47
Up	96	0.014779	S	BAP18
Up	249	0.022496	S	HS1BP3
Up	1068	0.040897	S	TP53BP1
Up	397	0.031577	S	TEP1
Up	261	0.027182	S	BRIX1
Up	410	0.048981	S	SP100
Up	677	0.0087221	S	ADD3
Up	65	0.0180241	S	PCM1
Up	612	0.0141629	S	NUP98
Up	28	0.049404	S	DFFA
Up	715	0.034235	S	EPB41L2
Up	70	0.000241	S	NPM1
Up	210	0.025642	T	ZC3H7A
Up	226	0.0094374	S	PPP4R2
Up	680	0.049485	S	NES
Up	1507	0.0196449	S	HCFC1
Up	74	0.0173605	S	SEC16A
Up	64	0.033739	S	ARPC5L
Up	100	0.03774	S	PNN
Up	970	0.048259	S	CTR9
Up	206	0.042421	T	RBM14
Up	1048	0.0036587	T	LMO7
Up	18	0.0129769	S	VPS51
Up	550	0.0165777	S	SH3BP1
Up	452	0.0122168	S	SRRM1
Up	2280	0.0023756	S	RANBP2
Up	37	0.010442	S	PKM
Up	337	0.028735	S	CAPG
Up	1755	0.035324	S	ARID1A
Up	664	0.0086831	S	PRKCD
Up	420	0.0154766	S	BCL2L13
Up	528	0.032684	S	AHCTF1
Up	194	0.0023557	S	DYNC1LI2
Up	295	0.0042772	S	RPL4
Up	1774	0.0039974	T	MYLK
Up	104	0.030076	S	HNRNPF
Up	56	0.0075975	S	PSMA5
Up	432	0.00086464	S	NBN
Up	181	0.044735	S	HEBP2
Up	873	0.035597	S	MVP
Up	514	0.0160578	S	NOP58
Up	216	0.0113637	S	TPM3
Up	309	0.0076447	S	CKB
Up	27	0.025623	S	PAICS
Up	882	0.041317	S	EPRS
Up	379	0.0119777	T	RALGAPB
Up	251	0.0049786	S	RPP30
Up	795	4.06e-05	S	VCL
Up	434	0.00068285	S	VCL
Up	334	0.00046035	S	SEPTIN7
Up	210	0.0043819	S	YWHAE
Up	1776	0.00195631	S	MYLK
Up	267	0.000104109	S	ACSS2
Up	7	0.019977	T	CHP1
Up	115	0.00022389	S	VDAC2
Up	426	0.00090226	S	SND1
Up	290	0.0169632	S	VCL
Up	1047	0.0062019	S	IARS
Up	35	0.035981	S	NUP88
Up	169	0.047485	S	DNPH1
Up	1382	0.0152575	S	DST
Up	576	0.0114647	S	MSN
Up	275	0.026301	S	HCLS1
Up	337	0.037176	T	CAMK2D
Up	36	0.041018	S	ARFIP1
Up	2	0.036622	S	PAFAH1B2
Up	275	2.11e-05	S	VCL
Up	164	0.00025957	S	IGF2BP2
Up	969	0.0186827	S	MOV10
Up	104	0.0048223	S	PGRMC2
Up	314	0.00181917	S	ANAPC2
Up	474	0.017645	S	GPS1
Up	510	0.0082818	S	DYNC1LI1
Up	87	0.0064194	S	APIP
Up	346	1.91e-05	S	VCL
Up	829	0.022003	S	AP3D1
Up	125	0.0122808	S	SUPT6H
Up	51	0.039042	S	SNX27
Up	221	0.045617	T	RPS3
Up	107	0.0105777	S	GPI
Up	412	0.0041759	S	ARRB1
Up	330	0.0022957	S	IQGAP1
Up	182	0.041978	S	JUP
Up	1494	6.32e-05	S	CLTC
Up	173	0.00162214	S	COPA
Up	25	0.0053559	T	CFL1
Up	493	0.031016	S	ARCN1
Up	19	0.0128243	S	CRYAB
Up	70	0.0120367	S	HSPD1
Up	129	0.035143	T	H2AFY
Up	388	0.0132209	S	GIT1
Up	23	0.024785	S	UNG
Up	61	0.026596	S	MRPS36
Up	343	0.03934	S	SQOR
Up	615	0.00041919	S	RRBP1
Up	369	0.00192196	S	NUCB1
Up	1313	0.002435	S	KTN1
Up	1277	0.0046774	S	RRBP1
Up	183	0.02128	S	SPAG9
Up	727	0.00029762	S	MIA3
Up	3793	0.027344	S	ANK2
Up	2478	0.048075	S	FLNB
Up	1461	0.046499	S	ANK2
Up	729	0.031304	S	TLN1
Up	2229	0.043896	S	CEP250
Up	1225	0.042823	S	TLN1
Up	3845	0.0050398	S	ANK2
Up	1505	2.13e-05	S	FLNB
Up	263	0.0033047	S	CAPZB
Up	2162	1.84e-05	S	TLN1
Up	2135	0.0069191	S	FLNB
Up	30	1.03e-06	S	RTN3
Up	2273	0.0096375	S	RNF213
Up	16	0.04058	S	PSMD2
Up	984	0.0045802	S	PCDH1
Up	537	0.004644	T	SEC63
Up	1530	0.0194784	T	ITGB4
Up	71	0.04158	S	TGOLN2
Up	54	0.04824	S	APOA2
Up	77	0.029924	S	PPP1R11
Up	469	0.048337	S	JPH2
Up	313	0.0068166	S	GPA33
Down	692	0.0066028	S	STXBP5
Down	794	0.0093168	S	PPFIBP1
Down	352	0.0025579	S	CTNND1
Down	843	0.020565	S	PTK2
Down	425	0.0150419	S	ZMYND8
Down	1760	0.0019038	T	AKAP12
Down	344	0.037779	S	AFAP1L2
Down	332	0.01594	S	CGN
Down	1099	0.049543	S	RPRD2
Down	272	0.0120967	S	LAD1
Down	1915	2.44e-06	S	MAP1B
Down	74	0.041762	T	TMPO
Down	118	0.00185775	S	MARCKS
Down	346	0.031103	S	CTNND1
Down	269	0.047376	S	DBNL
Down	796	0.00160233	S	EPS15
Down	325	0.046342	S	KANK1
Down	1586	0.039501	S	LMO7
Down	217	0.00022487	S	TLE3
Down	1354	0.0073579	S	MYO9B
Down	454	0.0026553	S	UBAP2L
Down	1400	0.029919	S	MAP1B
Down	1105	5.52e-05	T	TNS1
Down	1244	0.0069162	T	CDK12
Down	1158	0.0133046	S	TNKS1BP1
Down	260	0.014298	S	C2CD5
Down	436	0.037578	S	LSR
Down	1493	0.00088373	S	LMO7
Down	752	0.0082577	S	SYNRG
Down	251	0.00177927	S	OSBPL3
Down	708	0.023776	S	TRAPPC10
Down	5332	0.032722	S	AHNAK
Down	1378	0.026524	S	SCRIB
Down	1932	1.7e-05	T	MAP1B
Down	126	0.021582	S	RANBP3
Down	1642	0.0081971	S	AKAP13
Down	455	0.047637	S	IRF2BP2
Down	66	0.020424	S	PNN
Down	438	0.024943	S	NUMB
Down	494	0.00113808	S	SHTN1
Down	497	0.0172806	S	EIF4B
Down	598	0.040677	S	EPB41L2
Down	208	0.0165372	S	ARHGEF16
Down	427	0.022843	Y	SHC1
Down	617	0.0033799	S	TJP1
Down	1489	0.00082005	S	AKAP13
Down	175	0.00056294	S	TJP1
Down	280	0.0044627	S	AHNAK2
Down	406	0.031417	S	KANK2
Down	621	0.0093978	S	TNS1
Down	18	0.047635	S	SP100
Down	993	0.0068645	S	MPRIP
Down	636	0.0098442	S	PPFIBP1
Down	1116	0.0046776	T	AKAP12
Down	1949	0.000144128	T	MAP1B
Down	891	0.00119925	S	MAP1B
Down	685	0.000199203	S	EPS8
Down	776	0.007417	S	TNS3
Down	577	0.0144635	S	ARHGEF16
Down	763	0.003019	S	PPFIA1
Down	1000	0.025083	S	FILIP1L
Down	1549	0.0077803	S	UBR5
Down	218	0.0166186	S	MAP2K3
Down	519	0.0139636	S	KLC4
Down	619	0.0183188	S	CBL
Down	204	0.0084761	S	LSP1
Down	141	0.031818	S	DBN1
Down	343	0.030301	S	RPS6KA4
Down	135	0.0152408	S	AHNAK
Down	893	0.0056446	S	TNKS1BP1
Down	203	0.0108016	S	TJP3
Down	352	0.0034028	S	CCDC6
Down	162	0.0111844	S	ARHGAP17
Down	109	0.00080141	S	YAP1
Down	160	0.00167724	S	GIGYF2
Down	176	0.00148064	S	YBX1
Down	4486	0.0090976	S	AHNAK
Down	243	0.027923	S	CAST
Down	406	0.027515	S	ZMYND8
Down	3426	0.0099243	S	AHNAK
Down	1509	9.72e-05	S	RANBP2
Down	712	0.0060368	S	TNKS1BP1
Down	468	0.0089169	S	FCHO2
Down	1964	0.0123025	S	SEC16A
Down	124	0.0157417	S	UTP18
Down	111	0.034475	S	PDLIM7
Down	633	0.034361	S	NUP153
Down	643	0.0177363	S	CALD1
Down	123	0.002301	S	LAD1
Down	667	4.25e-05	S	RAI14
Down	614	0.0112033	S	MAP1B
Down	2289	0.0027237	T	SRRM2
Down	51	0.00051979	T	FBLIM1
Down	5110	0.0073989	S	AHNAK
Down	939	0.0191974	S	APOBR
Down	94	0.028757	S	SON
Down	881	0.0120437	S	KANK1
Down	751	0.00133557	S	LMO7
Down	515	0.025424	S	UBE2O
Down	122	0.04432	T	COIL
Down	1075	0.0058012	S	SYNRG
Down	171	0.00183817	S	TCOF1
Down	196	0.049762	T	KCTD12
Down	6	0.034197	S	EDC4
Down	1328	0.00119671	T	TNS1
Down	67	0.040243	S	ZC3H18
Down	540	0.00184188	S	PPFIBP1
Down	591	0.030016	S	TJP3
Down	263	0.0073193	S	SVIL
Down	637	0.040201	S	AAK1
Down	1492	0.0144373	T	SRRM2
Down	1327	0.04194	S	SEC16A
Down	448	0.0128219	S	XRN2
Down	25	0.036936	S	EEPD1
Down	1468	0.030255	S	BAZ1B
Down	728	0.031423	S	PALLD
Down	506	0.0055193	S	SHTN1
Down	971	0.011804	S	PHLDB1
Down	921	0.03816	S	FILIP1L
Down	286	0.0028413	S	AKAP12
Down	617	0.0084986	S	SCAF8
Down	87	0.023061	S	EPB41L2
Down	101	0.0104415	S	FOXK1
Down	416	0.030661	S	UBAP2L
Down	155	0.0293	S	RBM17
Down	741	0.026302	S	PLEKHG3
Down	1154	0.0103786	S	TNS3
Down	357	0.0108771	S	RAB11FIP1
Down	178	0.0024184	S	TNKS1BP1
Down	899	0.0035988	S	CTNND1
Down	39	0.028075	S	PBRM1
Down	280	0.00104093	S	SLC9A3R1
Down	920	0.032759	S	TNKS1BP1
Down	288	0.031235	S	WASHC2A
Down	1225	0.031877	S	SVIL
Down	1269	0.043604	S	ZC3H4
Down	214	8.38e-05	S	GORASP2
Down	435	0.01918	S	RAB11FIP1
Down	346	0.0176398	T	DBN1
Down	436	0.03706	S	TMPO
Down	222	0.0142431	S	RBM17
Down	1681	0.034904	S	DOCK1
Down	160	0.0055794	T	TMPO
Down	1228	0.034162	S	TCOF1
Down	935	0.0153624	S	SYNRG
Down	587	0.034142	S	ABLIM1
Down	483	2.27e-05	S	AKAP12
Down	758	0.033777	S	ZC3H11A
Down	2155	0.045441	S	TPR
Down	64	0.030096	T	ADPRHL2
Down	435	0.00155896	S	TNKS1BP1
Down	96	0.02572	S	WDR44
Down	429	0.0027613	S	TNKS1BP1
Down	85	0.0141609	S	NCK1
Down	504	0.025684	S	SCRIB
Down	141	0.0181375	S	LIG1
Down	55	0.039876	S	PLEKHA5
Down	604	0.033543	S	SAFB
Down	947	0.034316	S	BAZ1B
Down	432	0.0157228	S	ARFGAP2
Down	1675	0.0040177	S	MAP1A
Down	2272	0.03506	S	SRRM2
Down	1421	0.0039208	S	TNS1
Down	747	0.033304	S	DAB2IP
Down	555	0.0185959	T	EPS8L3
Down	805	0.0150367	S	LMO7
Down	913	0.043601	S	TJP2
Down	275	0.035236	S	DBNL
Down	535	0.0175211	S	MARK2
Down	91	8.49e-05	S	OXR1
Down	56	0.0174384	S	RBM8A
Down	349	0.032576	S	CTNND1
Down	573	0.00153792	S	PPP2R5D
Down	354	0.0066796	S	ZC3HC1
Down	283	0.0160003	S	DBNL
Down	471	0.0026202	S	MISP
Down	24	0.048379	S	LSP1
Down	231	0.039562	S	PAWR
Down	133	0.038	S	CAST
Down	331	0.039361	S	PCYT1A
Down	601	0.043243	S	PPFIBP1
Down	131	0.030963	S	CDKN2AIP
Down	423	0.0065641	S	CORO2A
Down	111	0.0185789	S	PDLIM5
Down	791	0.0087814	S	FILIP1L
Down	261	0.0102796	S	FAM114A1
Down	219	0.024135	T	WDR44
Down	1696	0.0159012	S	AFDN
Down	600	0.0038566	S	CLASP1
Down	1068	0.044276	S	CARMIL1
Down	720	0.005662	S	AKAP2
Down	4298	0.0036173	S	ANK3
Down	251	0.00070058	T	PDLIM7
Down	712	0.005457	S	MICALL2
Down	221	3.08e-06	S	WAPL
Down	153	0.027805	S	WRNIP1
Down	850	0.015799	S	TNS3
Down	852	0.0111048	T	SVIL
Down	915	0.047842	S	TNS1
Down	1257	0.0058952	S	DOCK10
Down	368	0.0068436	S	ARFGAP2
Down	2543	0.0006368	S	NF1
Down	600	0.0196563	S	WBP11
Down	572	0.0085194	T	APOBR
Down	320	0.041985	S	RIPK1
Down	836	0.024695	S	TNKS1BP1
Down	533	0.000156758	S	PXN
Down	560	0.033821	S	WNK2
Down	770	0.0105834	S	ARHGAP35
Down	379	0.020441	S	RAB3GAP1
Down	1423	0.0104634	T	SMARCA4
Down	244	0.0119787	S	TJP2
Down	804	0.027623	S	INTS6
Down	707	0.0110167	S	SVIL
Down	65	0.0026648	S	HSPB1
Down	587	0.0076398	S	SH3KBP1
Down	1965	0.00178051	S	MAP1B
Down	34	0.0142963	S	OSBPL3
Down	140	0.0022582	S	MYO18A
Down	475	0.048796	S	TRIM56
Down	458	0.028462	S	CD2AP
Down	293	0.031102	S	WASF2
Down	1049	0.0063005	S	FILIP1L
Down	5542	0.03092	S	AHNAK2
Down	121	0.0028217	S	UTP18
Down	278	0.031844	S	KDM3B
Down	366	0.025257	S	SQSTM1
Down	142	0.0078608	S	CREB1
Down	638	0.0073193	S	MYH11
Down	629	0.00079966	S	CEBPZ
Down	257	0.026363	S	PI4KA
Down	30	0.0062038	S	SEPTIN9
Down	22	0.032141	S	DSP
Down	377	0.0134198	T	MISP
Down	1381	0.0065558	S	TNS1
Down	411	0.025135	S	FAM83H
Down	1314	0.021085	S	TNS1
Down	221	0.00089957	S	TNKS1BP1
Down	449	0.0164608	S	DHX9
Down	3408	0.00172175	S	AHNAK2
Down	400	0.029444	S	MISP
Down	164	0.022097	S	TGFB1I1
Down	394	0.0098219	S	LAD1
Down	842	3.73e-05	S	AHNAK2
Down	1003	0.0156003	S	FAM83H
Down	3412	0.0024811	S	AHNAK
Down	1288	0.0114594	S	CARMIL1
Down	347	0.044164	S	NCK1
Down	519	0.02396	T	RBM47
Down	1114	0.025737	S	ZC3H4
Down	640	0.040796	S	ARHGEF6
Down	1079	0.0109758	S	ARFGEF1
Down	127	0.026797	S	ANXA2
Down	709	0.0057985	S	PUM1
Down	1734	0.029416	S	FLNA
Down	481	0.00126372	S	ACLY
Down	36	0.024662	S	TPD52
Down	405	0.0156996	S	CTTN
Down	863	0.00194028	S	RPTOR
Down	195	0.0114434	S	NEK7
Down	14	0.0059971	T	SNAPIN
Down	126	0.0021206	S	TANK
Down	191	0.028741	S	ACTN4
Down	342	0.0083976	S	OPTN
Down	296	0.008765	S	FKBP8
Down	176	1.73e-05	S	TPD52
Down	419	0.0005807	S	CAMK2G
Down	222	0.0058042	S	MAVS
Down	304	0.039503	S	PRKCD
Down	324	0.035898	S	DMXL1
Down	143	0.0078797	S	TWF1
Down	331	0.0034994	S	NDRG3
Down	196	0.019535	S	FYCO1
Down	486	0.0042046	S	GATAD2B
Down	277	0.028735	S	ARFGEF2
Down	2195	2.24e-05	T	SPTBN1
Down	9	0.0050556	S	AP3D1
Down	462	0.00066002	S	TOM1
Down	314	0.032419	S	PKP3
Down	6389	0.0119212	S	SYNE2
Down	1407	0.034683	S	CAD
Down	2526	0.038119	S	FLNA
Down	10	0.027718	S	CUL4A
Down	445	0.015537	S	MVP
Down	313	0.031499	Y	PRKCD
Down	557	0.0026795	S	PTPN6
Down	893	0.033375	S	PRKDC
Down	99	0.0149374	S	COPE
Down	557	0.00084113	S	PARN
Down	677	0.00060297	S	SCYL2
Down	266	0.031758	S	UBE2J1
Down	261	0.0126381	S	CTTN
Down	177	0.023864	S	OPTN
Down	786	0.0164778	S	PDXDC1
Down	402	0.0148375	S	COPA
Down	110	0.042636	S	SNAP23
Down	310	0.035741	S	ARPC1B
Down	455	0.025497	S	ACLY
Down	862	0.044056	S	MED24
Down	1569	0.032838	S	ARFGEF1
Down	370	0.0171831	S	CLASP2
Down	112	0.028197	S	SRPRB
Down	2319	0.024178	S	FLNA
Down	298	0.0062805	S	MTDH
Down	266	0.0183178	S	CCZ1
Down	9	0.039723	S	GSK3B
Down	684	0.032059	S	ARHGEF6
Down	218	0.0033183	S	ARFGEF2
Down	962	0.0095989	S	EPB41L3
Down	13	0.005264	S	UGP2
Down	1527	0.0029972	S	FLNC
Down	481	0.023715	S	MRVI1
Down	192	0.028542	S	ARPC2
Down	522	0.0023573	S	DPYSL3
Down	36	0.011418	S	ALDOA
Down	418	0.0118834	S	CTTN
Down	70	0.0071999	S	TBC1D15
Down	20	4.42e-05	S	KHDRBS1
Down	778	0.003198	S	PTK2B
Down	182	0.042463	Y	MAPK14
Down	109	0.0108825	S	DNAJC9
Down	12	0.00189606	S	DOCK11
Down	1368	0.0152384	S	HUWE1
Down	31	0.033499	S	CLN6
Down	242	0.034675	S	SLC4A7
Down	209	0.020697	S	CLDN3
Down	320	0.022462	S	EI24
Down	535	0.00142287	S	ATL3
Down	467	0.015161	T	SATB2
Down	436	0.0093762	S	SLC16A3
Down	796	0.022201	S	SLC9A1
Down	1832	0.0023011	S	ITPR3
Down	420	0.0186988	S	PNPLA6
Down	1346	0.00053758	S	DENND4C
Down	599	0.00191623	S	SLC9A1
Down	703	0.023881	S	SLC9A1
Down	673	0.0026228	S	PIGR
Down	681	0.0018847	S	DOP1B
Down	431	0.000155146	S	CAMSAP3
Down	1278	0.0019767	S	DENND4C
Down	786	0.0072822	S	GCN1
Down	264	0.03246	S	PLPP1
Down	902	0.0084047	S	GAPVD1
Down	994	0.022296	S	SLC12A2
Down	18	0.030204	S	DGAT1
Down	1861	0.0145774	S	CKAP5
Down	922	6.45e-05	T	DSG2
Down	281	0.00044254	S	EFNB1
Down	30	0.00024108	T	SLC12A7
Down	1184	0.0123406	S	DENND4C
Down	2272	0.0182646	S	FRYL
Down	7	0.0066175	S	SATB2
Down	182	0.042323	S	EPS8L1
Down	4030	0.047419	T	PLEC
Down	1732	0.0079841	S	PLEC
Down	998	0.00098376	S	VCPIP1
Down	306	0.0064193	S	NDE1
Down	240	0.0155405	S	EPS8L2
Down	333	0.0089557	S	NDRG1
Down	2	0.00118134	S	NDRG1
Down	465	0.0103586	S	ZNF185
Down	31	0.00139801	S	UBE4B
Down	1021	0.0172011	S	TLN1
Down	105	0.0110188	S	UBE4B
Down	662	0.036216	S	DTNA
Down	318	0.047122	S	PALM2
Down	483	0.005898	S	PFKFB2
Down	223	0.0021011	S	PAK1
Down	584	0.007404	S	PLEC
Down	466	0.0072358	S	PFKFB2
Down	1721	0.042697	S	PLEC
Down	570	0.0028237	S	EPS8L2
Down	212	0.0020756	T	PAK1
Down	14	0.021642	S	PARVA
Down	887	0.0184427	S	SPECC1L
Down	300	0.046323	S	PDHA1
Down	872	0.00043549	S	ERBIN
Down	151	0.033605	S	AKAP1
Down	528	0.0053048	S	SH3PXD2B
Down	228	0.046441	S	ASMTL
Down	11	0.0028591	S	PARD6B
Down	94	0.0054824	S	NRDC
Down	237	0.0035813	S	TALDO1
Down	991	0.043724	S	EGFR
Down	525	0.0029026	S	CD276
Down	270	0.0075623	S	TMX1
Down	359	0.043443	S	HLA-A
Down	284	0.0011756	S	F11R
Down	693	0.0025974	T	EGFR
Down	211	0.042102	S	STBD1
Down	82	0.0189209	S	ZNRF2
Down	575	0.028277	S	RBM12B
Down	1518	0.0031427	S	ITGB4
Down	506	0.0026391	S	MUC13
Down	506	0.027785	S	PLXDC2
Down	784	0.020057	S	NCAM1
Down	626	0.042101	S	SIK3
Down	551	0.0073412	S	SIK3
Down	137	0.019625	S	SEC22B

## Sheet: E-OS-related genes
Gene	KM	HR	HR.95L	HR.95H	coxPvalue
ARHGEF25	0.00433388	1.08368	1.00488	1.16865	0.0369392
LDOC1L	0.0403235	0.930329	0.86673	0.998595	0.0456219
AC005306.3	0.0106986	3.32216	1.50993	7.30945	0.0028436
C11orf84	0.0438942	1.04545	1.00507	1.08744	0.0269755
EARS2	0.00855079	0.912137	0.834508	0.996987	0.0427172
ARHGAP4	0.0440683	1.02855	1.01335	1.04397	0.000211044
ST6GALNAC4P1	0.0154851	2.04771	1.4118	2.97006	0.000158312
TMEM198B	0.00459024	1.14232	1.04382	1.25012	0.00382724
NPR2	0.0280975	1.17763	1.00265	1.38315	0.0463537
HLX	0.00489882	1.2387	1.02691	1.49418	0.0252554
PSMD12	0.0165944	0.944061	0.900958	0.989226	0.0157664
RNASE1	0.0178679	1.00305	1.00023	1.00587	0.0338364
EPHB2	0.0071078	0.980093	0.964711	0.99572	0.0127217
SLC22A20	0.00671041	1.41182	1.24151	1.60548	1.45301e-07
NOX1	0.0173957	0.995681	0.992747	0.998625	0.00405472
FAM102A	0.00302636	1.04202	1.01799	1.06662	0.000545308
KDM1B	0.00239192	0.951349	0.916168	0.987881	0.00948091
NBN	0.0281697	0.960236	0.925395	0.996388	0.0314101
NKAIN4	0.0154018	1.58248	1.3229	1.89299	5.13639e-07
C15orf52	0.046742	1.14988	1.0477	1.26201	0.0032668
FNDC5	0.0168321	1.36598	1.21692	1.53331	1.224e-07
TREX2	0.0395597	2.11231	1.07689	4.14327	0.0295942
ADAMTS13	0.039766	1.39802	1.14473	1.70736	0.00101868
RP11-122K13.7	0.0127058	1.17546	1.0374	1.33188	0.0112109
MPC1	0.0378932	0.979979	0.961238	0.999085	0.040088
C9orf142	0.0093431	1.01259	1.00413	1.02112	0.00348168
ABCE1	0.00167988	0.968581	0.940313	0.997699	0.0346511
LBX2	0.00104986	1.29765	1.02212	1.64746	0.032383
SLC4A2	0.0366804	1.03347	1.00823	1.05934	0.00905466
RP5-1021I20.1	0.0019779	1.13043	1.01693	1.2566	0.0231466
RP11-443P15.2	0.00379553	1.25466	1.03968	1.51409	0.0179961
C2CD4A	0.0345429	0.977461	0.955592	0.99983	0.0483003
INTS10	0.042215	0.951728	0.911341	0.993904	0.0253282
NACAD	0.032316	2.03942	1.17877	3.52845	0.0108338
PCOLCE2	0.000695267	1.16616	1.07801	1.26152	0.000126561
ABCA7	0.00068592	1.08428	1.01076	1.16315	0.0238965
FAM160A1	0.00290904	0.718616	0.530135	0.974107	0.033255
CNOT10	0.0148481	0.89164	0.812668	0.978287	0.0153552
WDR31	0.0100819	0.644932	0.459704	0.904794	0.0111122
ZW10	0.00138595	0.906418	0.847063	0.969933	0.00446295
TMEM106A	0.000687648	1.19227	1.01379	1.40216	0.03354
KIF9	0.00948004	0.664263	0.524724	0.840908	0.00067341
MRS2	0.0390713	0.918466	0.856651	0.984741	0.0167336
CCER2	0.0463398	1.5424	1.26877	1.87503	1.36681e-05
RP11-54O7.17	0.00549274	1.82427	1.43686	2.31613	7.97911e-07
AC098820.3	0.0379296	2.97858	1.1794	7.52243	0.0209408
RP11-723O4.6	0.0427015	1.39564	1.07596	1.81028	0.0120178
TCF20	0.00763985	0.950574	0.911403	0.991428	0.0182296
CNIH2	0.00876411	1.31279	1.1511	1.4972	4.94415e-05
RP11-278H7.4	0.0343328	0.640839	0.443536	0.925909	0.0177902
TRIM8	0.00581718	1.02945	1.01289	1.04627	0.000450081
CNPY3	0.0159827	1.01004	1.00348	1.01664	0.00267218
NR1H2	0.00305226	1.02984	1.00482	1.05548	0.0191064
ZNF692	0.0338222	1.05958	1.01353	1.10773	0.0106897
BEND3	0.0195972	0.774682	0.617595	0.971725	0.0272423
RP11-977G19.12	0.0179093	0.614822	0.413212	0.914797	0.0164308
LIMK1	0.000880073	1.09791	1.04802	1.15017	8.25514e-05
CDS1	0.0219587	0.952164	0.914754	0.991104	0.0165345
LINC00638	0.00895559	1.81735	1.25958	2.6221	0.00140416
DRD4	0.009654	1.34245	1.14077	1.57979	0.000391654
SRSF3	0.00890349	0.980508	0.966164	0.995064	0.00884497
NOP14	0.00955365	0.956672	0.93122	0.982819	0.00128352
SEZ6L2	0.00272491	1.02606	1.01219	1.04013	0.000211463
RP13-554M15.8	0.0191326	2.89342	1.28766	6.50159	0.0101102
SDR42E1	0.0408719	0.738838	0.546827	0.998272	0.0486977
C5orf30	0.0128088	0.935073	0.878933	0.9948	0.0335853
CCNF	0.0317841	0.902893	0.832983	0.978669	0.0129791
SMAP1	0.0161901	0.84443	0.74782	0.953521	0.00637734
HES7	0.0175486	1.42692	1.05419	1.93144	0.0213569
EFTUD2	0.0473022	0.943645	0.899128	0.990367	0.018645
AGAP9	0.00261218	1.15356	1.05029	1.26699	0.00283275
ARV1	0.000594126	0.944996	0.902972	0.988975	0.0147846
EGR4	0.0230025	2.58501	1.54511	4.32481	0.000298055
NMNAT1	0.0266481	0.851276	0.732938	0.988721	0.0349883
RP11-429J17.8	0.00685752	2.7428	1.83659	4.09614	8.19201e-07
UBTD1	0.0155879	1.0607	1.01521	1.10824	0.00841748
TUT1	0.0341004	1.14218	1.01718	1.28254	0.024577
ACOX1	0.0150041	0.956279	0.91797	0.996187	0.0321055
NUP54	0.00388999	0.929999	0.881699	0.980945	0.00765373
PNPLA7	0.0469066	1.26127	1.04587	1.52102	0.0151251
TRAP1	0.00197552	0.975511	0.956739	0.99465	0.0123832
RP11-429J17.7	0.0299315	1.52663	1.0177	2.29006	0.0408784
CDC42SE2	0.00123862	0.958248	0.930264	0.987073	0.00479588
GSPT1	0.000339467	0.952191	0.929681	0.975247	5.98567e-05
FAM111B	0.0168774	0.940162	0.889974	0.993181	0.027495
KCNJ14	0.00308273	1.81893	1.28047	2.58384	0.000836687
RNF215	0.0165806	1.9779	1.26931	3.08206	0.00258067
SPDL1	0.0304568	0.877349	0.770472	0.999053	0.0483518
TMEM88	0.00604415	1.11161	1.04436	1.18319	0.000889573
CDC27	0.0010112	0.940759	0.885584	0.99937	0.0476602
RP4-673M15.1	0.0186784	1.56702	1.02287	2.40067	0.0390319
CTD-2510F5.4	0.0340975	0.939633	0.89873	0.982397	0.00610539
POC1A	0.00958141	0.955147	0.914064	0.998078	0.0407816
CDCA2	0.00939836	0.870884	0.785657	0.965357	0.00851471
CTC-444N24.8	0.00494409	1.15745	1.01014	1.32624	0.0352663
RP4-816N1.7	0.00337939	1.34483	1.02261	1.76858	0.0340097
NEK8	0.0205357	1.25112	1.07988	1.44952	0.00285153
PLK4	0.00051336	0.846606	0.745542	0.96137	0.0102474
RP11-347C12.12	0.0301652	2.35869	1.26445	4.39986	0.00698424
AC093673.5	0.046469	1.03465	1.00175	1.06864	0.038845
ZNF425	0.00372156	2.10045	1.34346	3.28397	0.00113457
DIAPH1	0.00569566	0.973802	0.95227	0.995822	0.0199665
CA11	0.0274554	1.18711	1.06408	1.32436	0.00212239
ORAI3	0.00637989	1.11268	1.03741	1.19342	0.00281212
HDAC3	0.0340829	0.924173	0.868149	0.983814	0.013458
GPD1L	0.0111719	0.955529	0.916206	0.996539	0.0338652
CTC-510F12.3	0.0311079	1.61149	1.04824	2.47739	0.0296539
DEPDC1B	0.00205854	0.904425	0.831471	0.983779	0.0192281
MIER2	0.00866651	1.12303	1.02739	1.22756	0.0106183
KIF2A	0.000311685	0.917231	0.863145	0.974706	0.00533388
MMS19	0.0492434	1.06577	1.01042	1.12414	0.0192262
RNU6-140P	0.00324885	0.502952	0.333277	0.759012	0.00106327
FAM84A	0.0337216	0.987168	0.977505	0.996927	0.0100746
RP11-429J17.5	0.00509851	1.13645	1.02661	1.25803	0.0136496
RABGAP1	0.0241716	1.07061	1.00017	1.14601	0.0494168
ZNF607	0.016713	0.716159	0.523081	0.980506	0.0372715
NOTCH3	0.0305206	1.02198	1.0009	1.04351	0.0408931
ANKRD53	0.0343704	3.90522	1.39867	10.9037	0.00931115
KREMEN2	0.0139984	1.17124	1.05858	1.29589	0.00218994
WBSCR27	0.00136561	1.02067	1.00208	1.0396	0.0291311
WWC3	0.00598777	1.05537	1.00261	1.1109	0.0394405
STT3B	0.00134254	0.991557	0.984046	0.999124	0.0288313
HNRNPH1	0.0174847	0.977836	0.957923	0.998163	0.0327532
ARRDC1	0.0109304	1.01454	1.00286	1.02635	0.0145306
PLA2G2D	0.047208	1.10083	1.03944	1.16584	0.00103364
PCGF2	0.00693013	1.04584	1.01824	1.07419	0.00102187
CTC-428G20.6	0.000285346	0.12735	0.0328468	0.493749	0.00287579
SWI5	0.021433	1.03282	1.00053	1.06615	0.0463036
CHST14	0.0374089	1.11548	1.0242	1.21491	0.0121145
TFB1M	0.00776423	0.884474	0.807463	0.96883	0.00825943
RP11-1149O23.2	0.0288134	0.88209	0.797089	0.976157	0.0152348
RP11-49I11.1	0.0411867	1.16671	1.03156	1.31955	0.0140995
TRPM5	0.0294892	1.24644	1.12397	1.38225	2.98465e-05
RP9P	0.0473345	1.11288	1.0262	1.2069	0.0097406
IGHV2-70	0.040151	1.00859	1.002	1.01522	0.0105859
MORN4	0.0289162	1.24519	1.01697	1.52463	0.0337682
ZEB1-AS1	0.00399725	1.72791	1.31939	2.26291	7.07008e-05
RP11-88E10.5	0.00952342	1.21025	1.02501	1.42896	0.0243556
RP11-420L9.5	0.0259863	1.68107	1.21239	2.33093	0.00184001
DICER1-AS1	0.0252262	1.24685	1.02462	1.51726	0.0276056
CLK2	0.00237281	1.05444	1.01528	1.09512	0.00604579
MYB	0.00418724	0.96433	0.940348	0.988924	0.0047012
FOXS1	0.0460474	1.18222	1.06137	1.31684	0.00234712
ZDHHC2	0.0318163	0.928662	0.863645	0.998574	0.0456622
RP11-169D4.2	0.0351843	2.98991	1.23473	7.2401	0.0152136
RP11-298C3.2	0.0296298	0.675438	0.492927	0.925526	0.0146261
LRPPRC	0.00539834	0.978728	0.9601	0.997718	0.0283087
SNHG7	0.0103142	1.02882	1.00175	1.05663	0.0367592
FASTK	0.0356835	1.02412	1.00715	1.04138	0.00518415
SHQ1	0.0325746	0.767011	0.651168	0.903462	0.00149719
LEP	0.00571112	1.09869	1.01915	1.18443	0.0141003
LZTS1	0.0248281	1.14353	1.01721	1.28555	0.0247306
LINC01063	0.032073	1.6326	1.27782	2.08587	8.81492e-05
CDC25C	0.00336317	0.821505	0.725028	0.930821	0.00203777
GABRD	0.000502787	1.24161	1.10797	1.39137	0.000195569
ERAP1	0.00297616	0.960114	0.929671	0.991554	0.0132891
PPP1R32	0.00844398	1.50439	1.08291	2.08992	0.0148971
MGP	0.00473793	1.00387	1.00033	1.00743	0.0320884
CHDH	0.00481144	0.956111	0.919332	0.994361	0.0249297
TMEM86B	0.025034	1.88085	1.23035	2.87527	0.00353099
NOL11	4.19753e-06	0.945224	0.906531	0.985568	0.00825019
SCG2	0.0401643	1.09579	1.03836	1.1564	0.000867087
HOXD-AS2	0.00950406	1.36565	1.04947	1.77707	0.0203753
RP1-41C23.4	0.0417071	1.88419	1.13465	3.12886	0.0143593
SFPQ	0.0127984	0.974333	0.956646	0.992347	0.00540376
PLAC1	0.0172685	1.3506	1.12042	1.62807	0.00161767
KIF15	0.00051174	0.852845	0.768214	0.946798	0.0028336
RP11-113C12.2	0.0311551	0.344207	0.136883	0.865547	0.0233979
HIST1H2AC	0.023095	1.00957	1.00149	1.01772	0.0201508
LBR	0.012101	0.985571	0.973513	0.997778	0.0206593
ANKS4B	0.0364597	0.955963	0.921942	0.991239	0.0148536
KCNIP2	0.0401214	1.30214	1.03979	1.63067	0.0214535
REXO2	0.0148742	0.960579	0.929731	0.992451	0.0157361
SCARA3	0.0225411	1.07742	1.01218	1.14687	0.0192853
CTC-435M10.12	0.0345878	1.32733	1.08092	1.62992	0.00687956
GLDN	0.00377217	1.63803	1.12232	2.39071	0.0105229
LAYN	0.00349686	1.12428	1.00776	1.25428	0.0358698
FUBP1	0.00856358	0.962947	0.929122	0.998003	0.0384967
ATG101	0.029759	1.03761	1.00127	1.07527	0.0423722
CHMP4BP1	0.0396796	1.23668	1.05726	1.44656	0.0079047
RANBP1	0.0458283	0.977961	0.957131	0.999244	0.0424783
SNAI1	0.00742407	1.08552	1.0255	1.14905	0.0046888
CTB-25B13.12	0.00196168	1.13277	1.06404	1.20594	9.48161e-05
NOL3	0.0173806	1.07367	1.03294	1.116	0.00031522
PIANP	0.0308119	1.91291	1.4606	2.5053	2.44946e-06
RAB28P5	0.000876562	1.95062	1.18432	3.21277	0.00867933
MIPEP	0.00758661	0.957269	0.925873	0.98973	0.010267
CTNNB1	0.0425259	0.993341	0.987665	0.999051	0.0223238
ZNF132	0.0101912	0.463326	0.225562	0.951717	0.0361969
KBTBD11	0.00271505	0.917245	0.853608	0.985626	0.0185416
RP1-244F24.1	0.00171079	1.46274	1.09092	1.96127	0.0110365
RP11-228B15.4	0.000491256	1.36612	1.12739	1.65541	0.00145495
RNU2-11P	0.0356394	1.28156	1.0316	1.59209	0.0250267
FAM92A1P1	0.00512194	0.446845	0.239915	0.832255	0.0111292
NCKAP5L	0.0376347	1.26467	1.0852	1.47382	0.00263842
NDC1	0.000187606	0.937675	0.9036	0.973035	0.000656147
SEPT7-AS1	0.030704	3.96817	1.63154	9.6512	0.00236982
GLCE	0.0312425	0.956109	0.923245	0.990143	0.0119027
TRNT1	0.0374628	0.859709	0.75313	0.981371	0.0251936
SLC25A24	0.000712666	0.945378	0.909313	0.982873	0.0046473
FSTL3	0.0130415	1.02612	1.00904	1.04348	0.00259969
G3BP1	0.0280711	0.967798	0.936893	0.999723	0.0480757
RBL1	0.0388261	0.895828	0.81952	0.979241	0.0154449
CHAMP1	0.0231974	0.947825	0.900554	0.997577	0.0400816
GIPC2	0.000961196	0.955901	0.917522	0.995886	0.0309927
DIAPH3	0.0225802	0.845636	0.736071	0.97151	0.0178742
MAT2B	0.0486506	0.960084	0.927769	0.993524	0.0197055
MC1R	0.00605849	1.30877	1.14538	1.49546	7.65546e-05
ELFN1-AS1	0.0298543	1.01764	1.00103	1.03453	0.0372969
POU2AF1	0.0273689	1.08978	1.00024	1.18733	0.049362
ABCA17P	0.0157837	1.55101	1.16679	2.06174	0.00251005
ATP10B	0.020295	0.976706	0.9592	0.994531	0.0106397
TM7SF2	0.0180754	1.03827	1.00413	1.07356	0.0276743
RARS	0.0322845	0.963258	0.937228	0.99001	0.0074
RP11-400N13.2	0.0170468	1.11721	1.03941	1.20084	0.00261613
NAT1	0.0152596	0.853333	0.76703	0.949346	0.00355108
RP11-123J14.4	0.000644223	2.87531	1.25458	6.58979	0.0125624
ERI1	0.00202291	0.851578	0.752814	0.963298	0.0106348
RFX1	0.00378269	1.10675	1.02337	1.19693	0.0111504
TMEM120A	0.0187558	1.01766	1.00078	1.03483	0.0402413
USP53	0.00950001	0.906227	0.827189	0.992816	0.0344454
ISYNA1	0.0198802	1.02126	1.0103	1.03235	0.000133525
LA16c-313F4.1	0.0335749	0.205557	0.042394	0.996689	0.0495206
RP11-108K3.1	0.0157522	1.50238	1.17402	1.92258	0.00121655
ALAD	0.0497803	1.09668	1.04364	1.15242	0.000263789
DDX46	0.000374948	0.911147	0.850648	0.975948	0.00794303
SSX2IP	0.000715544	0.844464	0.753397	0.94654	0.00368841
RP11-278A23.1	0.0321619	3.86286	1.7212	8.66936	0.00105086
NCAPG	0.0170923	0.916071	0.848249	0.989315	0.0255028
SUCLG2	0.00595176	0.982575	0.971234	0.994047	0.00299755
LMNTD2	0.0192907	1.241	1.05803	1.45561	0.00797621
KCTD9	0.0196465	0.918292	0.857583	0.983298	0.0145812
VGF	0.0417174	1.01161	1.00284	1.02046	0.00936043
LRRC8A	0.00187498	1.02707	1.01117	1.04322	0.000790675
2020-03-09	0.0348655	1.07995	1.00849	1.15647	0.0276595
FALEC	0.00744553	2.05891	1.27757	3.31808	0.00301652
CTD-2561B21.11	0.0207801	1.65502	1.15361	2.37437	0.00622006
HSPA9	0.00619147	0.990427	0.982908	0.998004	0.0133634
PRNP	0.00870084	1.01032	1.00045	1.02029	0.0403472
GSTM1	0.0166122	1.06013	1.01365	1.10874	0.0106966
TMEM240	0.0310274	1.62278	1.03301	2.54926	0.0356489
RP11-83M16.4	0.00271872	1.2771	1.04316	1.5635	0.0178243
KCTD20	0.0236853	0.949732	0.911484	0.989586	0.013928
UTP18	0.00531854	0.968117	0.939693	0.997401	0.0330796
GSTCD	0.010234	0.768745	0.635165	0.930417	0.0069225
FSCN2	0.0238416	2.11707	1.32638	3.37913	0.00166704
RHBDD2	0.010778	1.00972	1.00116	1.01836	0.0260273
GAP43	0.0310284	1.24903	1.02716	1.51881	0.0258451
IPO11	0.0111195	0.84205	0.733272	0.966964	0.0148514
PTOV1	0.00603921	1.02971	1.00026	1.06001	0.0479455
ANKRD13D	0.0364206	1.16057	1.05733	1.2739	0.00173229
KPNA2	0.0339674	0.987255	0.97682	0.997801	0.017982
RFT1	0.0180571	0.862905	0.765964	0.972115	0.0153045
CALML6	0.0304081	2.28051	1.03377	5.03085	0.0411289
WRN	0.0366092	0.874858	0.771456	0.992119	0.0372285
ASIC3	0.00277637	1.43751	1.03586	1.99491	0.0299561
SCFD2	0.0433616	0.90676	0.82683	0.994418	0.0376298
GPC1	0.00291264	1.03858	1.01199	1.06586	0.00421971
ATP2A1	0.00499557	1.80423	1.35928	2.39481	4.41607e-05
MAP7	0.00247722	0.969489	0.945482	0.994106	0.0154339
AC093838.4	0.0160674	1.0847	1.01995	1.15357	0.00962663
RP11-278L15.2	0.0382281	2.40884	1.00243	5.78842	0.049368
DNAJC28	0.0377313	0.2214	0.0633002	0.774374	0.0182637
RP11-385F5.5	0.0148094	1.22876	1.00432	1.50337	0.0453057
SRP72	0.0121201	0.970312	0.948322	0.992813	0.00997643
OSR1	0.00823524	1.42629	1.04087	1.95444	0.0271621
PGF	0.0199675	1.07568	1.00415	1.15229	0.0377099
SLC39A13	0.0160587	1.05689	1.00405	1.11251	0.0344667
PLXNB3	0.023423	1.17077	1.00343	1.36601	0.0451298
CRTC2	0.00780641	1.04827	1.00915	1.0889	0.0151269
HMGN2P4	0.047152	0.443449	0.227206	0.8655	0.017157
SRSF1	0.000341672	0.984245	0.974317	0.994274	0.00213898
SMARCD3	0.00915994	1.30929	1.06798	1.60511	0.00952161
ADGRB1	0.0111661	1.84501	1.01703	3.34705	0.043848
FJX1	0.00398427	1.12536	1.03477	1.22388	0.00581319
C4orf19	0.00716175	0.927809	0.87338	0.985629	0.0151299
RP4-761J14.10	0.0224368	1.80781	1.15756	2.82334	0.00923494
PTRF	0.0196857	1.00576	1.00036	1.01119	0.0366399
CTD-2619J13.16	0.0106756	0.576094	0.349167	0.950502	0.0308756
ABCD4	0.0224197	1.14187	1.00133	1.30213	0.0477217
SMG8	0.03814	0.865567	0.767863	0.975703	0.018154
TCF7L1	0.0392813	1.31596	1.1162	1.55147	0.00108048
RP5-1142A6.10	0.00731496	2.27926	1.17581	4.41825	0.0147058
NBPF25P	0.00540179	0.107885	0.0200058	0.581794	0.0095984
TSPEAR	0.00495455	1.30913	1.09666	1.56278	0.00287241
AC005387.3	0.0005544	1.96434	1.25157	3.08304	0.00332818
USP1	0.00354505	0.961464	0.92902	0.995042	0.024849
ELFN1	0.0054399	1.46691	1.15792	1.85835	0.00149858
C2orf48	0.0249877	1.22839	1.03438	1.45879	0.0190103
NAT2	0.00617432	0.910819	0.857087	0.967918	0.00260356
RFC1	0.000425212	0.923542	0.857367	0.994823	0.0360131
KIAA1841	0.00913177	0.716512	0.554123	0.926489	0.0110145
POU6F1	0.00123915	1.5308	1.16478	2.01184	0.00225792
DAPK1	0.0395027	1.05043	1.00343	1.09964	0.0351692
CHEK1	0.00240866	0.899167	0.821759	0.983867	0.020663
GYG2	0.0492831	0.94898	0.909669	0.98999	0.0152638
CDK5R2	0.0149195	1.12804	1.01911	1.2486	0.0200509
DAP3P2	0.0165696	0.1357	0.0375698	0.49014	0.00230206
HPSE2	0.0195067	1.51011	1.13753	2.00472	0.0043533
TCAIM	0.0163968	0.857658	0.742977	0.990039	0.0360239
AIF1L	0.0444344	1.17241	1.08995	1.26111	1.9139e-05
GSR	0.00265297	0.983812	0.973681	0.994048	0.0019997
ATP6V1G2	0.0214406	4.14246	1.65215	10.3864	0.00244147
MRPL37	0.0107872	0.985099	0.973542	0.996793	0.0126486
RP11-680A11.5	0.00109451	1.28051	1.03796	1.57975	0.0210179
SENP8	0.00514722	0.38706	0.173942	0.861298	0.020027
KCNC3	0.0108972	1.58324	1.12903	2.22017	0.00773439
HIGD1A	0.0125873	0.983676	0.971871	0.995624	0.00754113
FAHD2CP	0.0184581	1.39075	1.09686	1.76339	0.00646451
CTD-2012K14.7	0.0155329	1.8837	1.04584	3.39279	0.0349227
RP11-44M6.7	0.00353149	1.38093	1.15401	1.65247	0.000425219
IGHV6-1	0.0384523	1.01712	1.00642	1.02794	0.00166151
PRELP	0.0267239	1.02468	1.00212	1.04775	0.031819
TAF9	0.0173937	0.972204	0.947111	0.997962	0.0346099
ESCO2	0.0020097	0.801252	0.677659	0.947387	0.00953434
PHKB	0.0495263	0.913888	0.838381	0.996196	0.0406987
RP11-137H2.4	0.0212156	1.57081	1.31185	1.88089	8.96765e-07
AC010894.3	0.0226268	1.58399	1.04553	2.39977	0.0300055
RPSAP70	0.0230306	1.9299	1.12313	3.31618	0.0172945
ABHD6	0.00598487	0.867013	0.772227	0.973434	0.0157019
CILP2	0.00816103	1.16728	1.02798	1.32547	0.0170562
PMS2CL	0.00741541	1.45716	1.02618	2.06914	0.0353425
ABHD1	0.0036296	2.78781	1.15185	6.7473	0.0229996
RP11-331N16.1	0.0435714	0.906458	0.829281	0.990817	0.0305293
RAB3A	0.0127389	1.16383	1.02572	1.32054	0.0185741
FAR2	0.0156409	0.945954	0.906276	0.987369	0.0110416
CTA-223H9.9	0.00786686	1.87047	1.19785	2.92077	0.00588881
AC006942.4	0.00122307	1.70122	1.07661	2.68821	0.0228342
RP1-228H13.5	0.0171575	0.72286	0.53288	0.98057	0.0369708
DHX15	0.0312238	0.955431	0.925723	0.986092	0.00466985
HAMP	0.0143558	2.43463	1.24157	4.77415	0.00960554
TTC12	0.00212072	0.793646	0.665562	0.946378	0.0100617
DPP7	6.17473e-05	1.00826	1.00339	1.01316	0.000878262
P4HA1	0.00866973	1.01157	1.00017	1.02311	0.0467513
MIR99AHG	0.0105423	1.86015	1.03982	3.32765	0.0364779
AC006273.5	0.00247611	1.14893	1.02873	1.28318	0.0138021
ATP6V1B1	0.0288238	1.55025	1.26071	1.90629	3.23443e-05
ENO3	0.00306589	1.46847	1.2012	1.79522	0.000177965
GLMN	0.00692899	0.849723	0.739966	0.97576	0.0210152
GDE1	0.00922344	0.965848	0.943581	0.98864	0.00349969
TTYH3	0.0138311	1.00844	1.00007	1.01689	0.0482011
PKP2	0.0110766	0.971757	0.949703	0.994323	0.0144429
TRIP6	0.00244242	1.01312	1.00426	1.02205	0.00364106
TXNDC12	0.0264243	0.97454	0.952173	0.997432	0.0294792
F2RL1	0.0329896	0.981322	0.967108	0.995745	0.0113151
HS2ST1	0.0471718	0.922952	0.858859	0.991827	0.0290035
FDFT1	0.00715916	0.985341	0.976944	0.993811	0.000720275
AC006128.2	0.00588089	1.19843	1.05645	1.35949	0.00490012
TAF1B	0.0160098	0.830291	0.702506	0.981319	0.0291747
MEIS3	0.0395613	1.18784	1.02593	1.3753	0.0213165
TUBA1C	0.0417023	0.980437	0.967187	0.993868	0.00442739
DHRS7	0.00621522	1.03089	1.01058	1.0516	0.00272549
AC005083.1	0.0156647	1.07989	1.02637	1.1362	0.003039
CAMKK1	0.00727956	0.794291	0.647138	0.974906	0.0275896
AC104667.3	0.0278699	1.34164	1.0733	1.67706	0.00984333
CCDC149	0.0383124	0.793572	0.633804	0.993614	0.0438191
IGHV4-34	0.0496107	1.00261	1.00001	1.00521	0.0490727
RP11-626H12.2	0.00645487	1.16196	1.03488	1.30464	0.0110779
NEK4	0.000635679	0.763941	0.654857	0.891195	0.000614049
IER5L	0.0251673	1.03143	1.00076	1.06304	0.0445285
HSPA8	0.0120189	0.998061	0.996501	0.999624	0.0150779
FOXD1	0.010296	1.10886	1.04224	1.17975	0.00108081
VPS37D	0.0205017	1.11982	1.01253	1.23848	0.0276489
RP11-791G15.2	0.0479188	1.26048	1.1146	1.42546	0.000225335
SIX4	0.0492876	1.43664	1.28013	1.61228	7.43402e-10
RP11-46H11.12	0.0106007	2.85632	1.29612	6.29457	0.00923181
FABP4	0.000823672	1.00766	1.00349	1.01184	0.000304617
IDE	0.00237297	0.920078	0.858294	0.98631	0.0188428
NANP	0.0169965	0.863208	0.772577	0.96447	0.00934445
CD1A	0.000385982	0.456363	0.234387	0.888561	0.0210266
TLX2	0.0149597	2.85327	1.49015	5.46332	0.00155905
GRIK5	0.0101929	1.56167	1.12965	2.1589	0.00698034
MEF2B	0.0170429	5.28581	2.73648	10.2101	7.16252e-07
MORC2	0.0409375	1.10194	1.03077	1.17802	0.00437932
IRF2BPL	0.0344057	1.0697	1.01913	1.12277	0.00639121
RP11-583F2.6	0.0044626	1.05248	1.00551	1.10165	0.0281079
PYCR2	0.00255112	1.05076	1.0207	1.0817	0.000826731
RP11-157P1.4	0.00594095	1.1004	1.02398	1.18252	0.00917723
CCNC	0.0235557	0.960244	0.925091	0.996733	0.0330114
CD79B	0.0316215	1.09495	1.03951	1.15335	0.000622994
PRKRIP1	0.0218991	1.10891	1.04268	1.17935	0.00100233
UBA2	0.039121	0.981507	0.963396	0.999958	0.0494863
HSPA1A	0.00297342	1.00752	1.00131	1.01377	0.0176196
AIP	0.011898	1.00981	1.00132	1.01838	0.0234648
PIP5KL1	0.0223486	1.96276	1.06444	3.6192	0.030773
SGOL1	0.0343237	0.853496	0.736236	0.989432	0.0356535
SUCLG2P2	0.00588797	0.377053	0.171725	0.827886	0.0150714
ABCD3	0.018777	0.938813	0.890448	0.989805	0.0193001
CBX6	0.0343851	1.05002	1.00059	1.1019	0.0472427
RP11-148K1.12	0.0102903	1.6959	1.37172	2.09668	1.06042e-06
RP11-778D9.12	0.0179813	1.84115	1.31627	2.57532	0.000363941
AGAP3	0.00906135	1.07767	1.02654	1.13135	0.00256159
SERPINE1	0.0446968	1.00437	1.00045	1.0083	0.0288839
PCED1A	0.0490703	1.02196	1.00372	1.04054	0.0181053
ARL8A	0.00176755	1.03889	1.01627	1.06201	0.000679907
RP11-80H5.2	7.20064e-05	5.53443	2.25161	13.6035	0.000192382
ORC1	0.000346931	0.896502	0.831982	0.966026	0.00414382
HSF4	0.0483394	1.08024	1.03523	1.12722	0.000379307
PTPRU	0.00700934	1.0376	1.00258	1.07384	0.0351266
SEMA6C	0.0431701	1.39471	1.05682	1.84063	0.0187516
FOXC1	0.0168372	1.07665	1.0288	1.12673	0.00145135
LRRC59	0.00234759	0.986234	0.976125	0.996448	0.00836938
DNASE1L2	0.0070076	1.25484	1.02273	1.53963	0.0296064
NAMPT	0.0150149	0.975434	0.95243	0.998993	0.0410818
GNL3	0.0070167	0.984197	0.970748	0.997833	0.0232738
KCNIP3	0.0142697	2.19939	1.20803	4.00431	0.00993272
SAP25	0.0260693	7.31263	3.33093	16.0539	7.08409e-07
LARS2	0.00976293	0.909246	0.856464	0.96528	0.00182013
RP11-426A6.5	0.00684505	1.93796	1.14761	3.27261	0.0133241
BGLAP	0.02292	2.05039	1.31409	3.19924	0.00155977
RPL17P50	0.0222244	1.15354	1.01665	1.30888	0.0266854
DEAF1	0.0356968	1.08381	1.02089	1.15061	0.00834872
MS4A1	0.00273213	1.10187	1.03384	1.17438	0.00285096
SALL1	0.0024221	0.350816	0.186717	0.659135	0.00113247
DNAJC4	0.0163467	1.0646	1.0158	1.11575	0.00893241
RP11-435O5.2	0.0290711	1.16691	1.01316	1.344	0.0322516
BRIP1	1.87186e-05	0.774546	0.601643	0.997138	0.0474564
CHPF	0.045996	1.00501	1.00026	1.00978	0.0387418
FUT4	0.0285981	0.958424	0.924272	0.993838	0.0218006
POFUT2	0.00455622	1.19801	1.07246	1.33826	0.00138129
GRPEL2	0.00322096	0.903523	0.835239	0.977389	0.0113942
OLFM2	0.0202607	1.04442	1.00508	1.0853	0.0265059
AMH	0.0499795	1.08472	1.02688	1.14581	0.00362952
RP11-738B7.1	0.00237476	1.90101	1.27562	2.83299	0.00159991
MCCC2	0.00294887	0.974013	0.951522	0.997036	0.0271733
BANF1P2	0.00243227	1.22763	1.09512	1.37616	0.000432777
MAD2L1	0.0114857	0.943662	0.903464	0.985648	0.00903156
LINC00963	0.0498175	1.11164	1.00778	1.2262	0.0344467
RP11-263K19.4	0.000296989	1.47709	1.01499	2.14957	0.0415822
SERPING1	0.0215091	1.00628	1.00092	1.01167	0.0214921
IDUA	0.0120801	1.05997	1.00699	1.11574	0.0259931
UCN	0.0395797	1.22382	1.08775	1.37691	0.000783041
GEMIN5	0.0295798	0.903584	0.824092	0.990744	0.0309366
ADAM11	0.0132854	3.00042	1.25763	7.1583	0.0132617
DLG4	0.0241762	1.264	1.12716	1.41744	6.1357e-05
TOX2	0.0305202	1.19774	1.01169	1.41801	0.0361847
CDKN2A	0.0133794	1.02945	1.00609	1.05336	0.0131947
PGM2	7.72342e-06	0.93053	0.886576	0.976663	0.00354065
CLINT1	0.00144994	0.958853	0.930468	0.988104	0.00613497
RP11-108K3.2	9.12457e-05	2.02706	1.32919	3.09134	0.00103234
TNK2	0.0150093	1.08242	1.02445	1.14368	0.00480161
RP11-589P10.5	0.000643749	1.14719	1.03422	1.2725	0.00942592
TPTEP1	0.0322897	1.32337	1.06116	1.65038	0.0128877
GTSE1	0.0304816	0.920467	0.848582	0.998441	0.045763
DEPDC1	0.000660108	0.848081	0.747647	0.962007	0.0103992
LINC01555	0.00349299	0.456843	0.240509	0.867763	0.0166994
BATF	0.0180976	1.02786	1.00644	1.04974	0.0105585
RAD50	0.00790162	0.940724	0.885589	0.999292	0.0473737
MOB3B	0.0178401	0.897471	0.815344	0.987871	0.0271615
GDI1	0.00702049	1.03682	1.01756	1.05645	0.000157575
C1orf35	0.00608585	1.09764	1.01662	1.18513	0.0172552
ECT2	0.0349785	0.97921	0.959052	0.999792	0.0477521
HMMR	0.0242213	0.943932	0.904252	0.985353	0.00845371
RPSAP17	0.0138752	0.479658	0.243788	0.943735	0.0333641
MPP2	6.5045e-05	2.13707	1.38529	3.29684	0.000596055
TRA2B	0.0214059	0.940819	0.888515	0.996201	0.0365836
GART	0.0478871	0.961976	0.927611	0.997614	0.0367356
RP11-114H23.2	0.0363424	1.841	1.098	3.08679	0.0206394
CRACR2B	0.0256158	1.03204	1.01403	1.05036	0.000444375
BCL10	0.00567671	0.960364	0.930604	0.991075	0.0117966
ANGPTL6	0.0246428	3.71498	1.1562	11.9366	0.0275472
DCTN4	0.00211392	0.939648	0.888296	0.993969	0.0299359
OPRL1	0.0224081	1.54031	1.05802	2.24245	0.024179
BRICD5	0.0386725	1.18121	1.00049	1.39457	0.0493237
NKILA	0.0196331	1.06576	1.00241	1.1331	0.0416579
TMEM59L	0.0340755	1.30726	1.15383	1.48109	2.5951e-05
C11orf45	0.0378465	1.69429	1.04289	2.75255	0.0332063
USP7	0.016502	0.969793	0.945864	0.994328	0.016119
MYOM1	0.0373781	1.36337	1.04355	1.78119	0.0230541
CTD-2012K14.8	0.00441553	4.57751	1.47702	14.1864	0.00839424
PMM2	0.00089327	0.781193	0.676417	0.902198	0.000777472
RP11-452L6.1	0.0104133	1.13092	1.05036	1.21766	0.00110197
FOXD4	0.0192025	2.28914	1.26678	4.13661	0.00608311
MEOX2	0.0304469	1.11995	1.03619	1.21048	0.00428596
GALNT7	0.0243052	0.970516	0.943358	0.998456	0.0387657
ASB6	0.00844244	1.23333	1.13012	1.34598	2.56386e-06
DDIT3	0.0221392	1.01366	1.00052	1.02698	0.0416121
CCDC78	0.0142791	1.21706	1.09841	1.34853	0.000174361
CRLF1	0.00995755	1.2606	1.13146	1.40448	2.6714e-05
CSTF3	0.013611	0.915939	0.845235	0.992556	0.0321729
GOT2	0.0309882	0.986516	0.974352	0.998833	0.0319977
CCDC64	0.0132543	1.10363	1.00288	1.21451	0.0435126
CTDSP1	0.044989	1.04289	1.01799	1.0684	0.000658983
NUDCD2	0.0248188	0.834775	0.709584	0.982054	0.0293762
AC004985.12	0.00473435	2.94247	1.67979	5.15429	0.000161035
ADM5	0.0463839	1.3412	1.14879	1.56583	0.000202764
LYSMD3	0.0100781	0.915451	0.838373	0.999616	0.0490084
YJEFN3	0.0446985	1.10353	1.0031	1.21402	0.0430123
CORO6	0.00311392	2.21754	1.04971	4.68461	0.036878
CCRL2	0.0051511	0.878218	0.804799	0.958336	0.00355248
AGMAT	0.0259958	0.971811	0.951258	0.992808	0.00874598
ANXA9	0.0402912	1.05483	1.00411	1.10811	0.0337387
WFDC10B	0.00686484	1.23213	1.06751	1.42213	0.00433427
RNF207	0.0122897	1.09112	1.00783	1.18129	0.0313587
SLC10A3	0.000618458	1.01785	1.00039	1.03561	0.0449974
HSD17B1P1	0.0475738	1.63067	1.05665	2.51654	0.0271837
RGCC	0.0432679	1.00987	1.00226	1.01754	0.0109188
LA16c-325D7.2	0.0467724	1.54193	1.06007	2.24283	0.023507
MTUS1	0.0409755	0.886807	0.826565	0.951439	0.000817281
CTF1	0.0158597	1.1188	1.01252	1.23625	0.0275107
PAICS	0.0149301	0.982797	0.967735	0.998093	0.0276513
ODF3L2	0.0497161	1.84025	1.15175	2.94032	0.0107453
UBE2H	0.0337568	1.03676	1.01038	1.06384	0.00605062
SHC2	0.00391961	1.0728	1.01865	1.12983	0.00783236
RP11-434H6.7	0.00736057	1.16648	1.02127	1.33233	0.0231917
CTD-2017F17.2	0.012669	1.06693	1.01966	1.11639	0.00507789
RNF216	0.0359943	1.07143	1.00457	1.14273	0.0358485
ULK1	0.0290488	1.11973	1.04165	1.20366	0.0021671
UST	0.0125272	1.23521	1.09389	1.39478	0.00065522
ZSWIM8	0.0327686	1.08907	1.00517	1.17998	0.0369769
DOC2GP	0.0114731	2.21426	1.5383	3.18725	1.89064e-05
PPP2R2A	0.034316	0.949536	0.904767	0.996521	0.035605
ASAH1	0.0489182	0.976849	0.959345	0.994672	0.0111154
WHSC1	0.0466693	0.915423	0.841611	0.995708	0.0393761
TIMP1	0.0287607	1.00131	1.00042	1.0022	0.00397044
LINC00634	0.0235109	2.96473	1.42645	6.1619	0.00359681
TNFRSF11A	0.0270561	0.931432	0.876174	0.990175	0.0228236
ADRBK2	0.0389367	0.817175	0.69167	0.965454	0.0176346
NPDC1	0.00576364	1.00574	1.00125	1.01024	0.012057
HOMER3	0.0110358	1.11475	1.04697	1.18691	0.000688818
CLCA1	0.00871197	1.00025	1	1.0005	0.0468133
TMEM98	0.00651873	0.971624	0.947761	0.996089	0.023278
NOXA1	0.0302005	1.03235	1.01553	1.04945	0.000145334
PPFIA4	0.0150721	1.90908	1.07971	3.37553	0.0261678
PALB2	1.8675e-05	0.855645	0.746295	0.981017	0.0254378
ADAP1	0.00224426	1.02345	1.00255	1.04478	0.0277047
PCAT6	0.0172543	1.12392	1.03661	1.21858	0.00463237
SRPX	0.0273012	1.06892	1.01757	1.12287	0.00797513
RP11-277B15.3	0.0485825	1.30149	1.02913	1.64591	0.0278295
RP11-167N5.5	0.0132629	1.8659	1.22564	2.84064	0.0036284
EBF4	0.011837	1.24808	1.11797	1.39334	7.97031e-05
CANX	0.000297799	0.99406	0.98997	0.998166	0.00461472
ERVMER34-1	0.0485216	1.06588	1.00681	1.12842	0.0282777
RP11-367H1.1	0.0002122	2.23557	1.40581	3.55509	0.000676134
SLC35D1	0.0121229	0.942542	0.903006	0.983809	0.00679818
ETS2	0.0359069	0.995712	0.992492	0.998943	0.0093271
RP11-645C24.5	0.0290572	0.444415	0.202422	0.975708	0.0432533

## Sheet: F-Phosphorylation sites
Protein accession	Position	Ratio	Regulated Type	P value	Amino acid	Protein description	Gene name	Localization probability	PEP	Score	Modified sequence	Charge	Mass error [ppm]	MS/MS Count	III_IV_C	III_IV_N	I_II_C	I_II_N	M_C	M_N	V_C	V_N
Q5T5C0	692	0.164	Down	0.0066028	S	Syntaxin-binding protein 5 OS=Homo sapiens OX=9606 GN=STXBP5 PE=1 SV=1	STXBP5	1	7.59e-48	125.64	QPS(1)GAGLCDISEGTVVPEDR	2	5.501	9		0.874625	0.28266	1.17287	0.105721	1.66694		1.01502
Q86W92	794	0.64	Down	0.0093168	S	Liprin-beta-1 OS=Homo sapiens OX=9606 GN=PPFIBP1 PE=1 SV=2	PPFIBP1	0.999999	1.14e-143	240.77	RRPS(1)DENTIAPSEVQK	3	-5.1237	15	1.08973	1.45572	0.884436	1.2503	0.662074	1.17921	0.845659	1.5563
O60716	352	0.291	Down	0.0025579	S	Catenin delta-1 OS=Homo sapiens OX=9606 GN=CTNND1 PE=1 SV=1	CTNND1	1	2.59e-31	144.51	GS(1)LAS(1)LDS(1)LRK	2	-1.0116	20	0.524217	0.818568	0.259907	1.35221	0.332953	1.90357	0.51634	1.52924
Q05397	843	0.45	Down	0.020565	S	Focal adhesion kinase 1 OS=Homo sapiens OX=9606 GN=PTK2 PE=1 SV=2	PTK2	0.99498	1.09e-82	135.22	GS(0.995)IDREDGS(0.005)LQGPIGNQHIYQPVGKPDPAAPPK	4	4.8774	8	0.828436	1.08473	0.369966	1.74112	0.682119	1.96272	0.686188	0.91716
Q9ULU4	425	0.412	Down	0.0150419	S	Protein kinase C-binding protein 1 OS=Homo sapiens OX=9606 GN=ZMYND8 PE=1 SV=2	ZMYND8	0.998974	3.59e-07	99.276	RIS(0.999)LS(0.001)DMPR	2	-9.3474	7		1.61437	0.45389	1.87945	0.670541	1.61222	0.98091
Q02952	1760	0.485	Down	0.0019038	T	A-kinase anchor protein 12 OS=Homo sapiens OX=9606 GN=AKAP12 PE=1 SV=4	AKAP12	1	4.02e-10	102.95	AIT(1)PQAQEELQK	2	-0.44031	9	0.667196	1.40282		1.11353		1.43023	0.650451	1.49155
Q8N4X5	344	0.203	Down	0.037779	S	Actin filament-associated protein 1-like 2 OS=Homo sapiens OX=9606 GN=AFAP1L2 PE=1 SV=1	AFAP1L2	0.999186	1.85e-50	167.01	KKS(0.999)T(0.001)SLEPVER	2	0.36968	8	0.89639	2.25966	0.134194	2.97754		3.251	0.373224	0.725543
Q9P2M7	332	0.537	Down	0.01594	S	Cingulin OS=Homo sapiens OX=9606 GN=CGN PE=1 SV=2	CGN	1	0.000142542	128.97	RKVS(1)LVLEK	2	-4.1938	14	0.597895	1.14777	0.701724	1.10924	0.717172	0.878357	0.325843	1.22901
Q5VT52	1099	0.609	Down	0.049543	S	Regulation of nuclear pre-mRNA domain-containing protein 2 OS=Homo sapiens OX=9606 GN=RPRD2 PE=1 SV=1	RPRD2	1	1.46e-12	112.06	RMS(1)GEPIQTVESIR	2	3.0044	9	0.572716	1.25214	0.542729	1.23745	0.799007	1.64536	1.16094	0.913366
O00515	272	0.44	Down	0.0120967	S	Ladinin-1 OS=Homo sapiens OX=9606 GN=LAD1 PE=1 SV=2	LAD1	0.999627	1.21e-24	142.02	ALASEKS(1)PTADAKPAPK	3	-1.5397	16	0.407942	1.31971	0.607222	1.3204	1.14431	1.87068	0.421562	1.35427
P46821	1915	0.501	Down	2.44e-06	S	Microtubule-associated protein 1B OS=Homo sapiens OX=9606 GN=MAP1B PE=1 SV=2	MAP1B	0.999564	1.04e-149	196.87	TTKS(1)PSDSGYSYETIGK	2	4.4576	8	0.681379	1.40226	0.677469	1.36959	0.800633	1.46936	0.725765	1.51867
P42166	74	0.643	Down	0.041762	T	"Lamina-associated polypeptide 2, isoform alpha OS=Homo sapiens OX=9606 GN=TMPO PE=1 SV=2"	TMPO	1	0	306.89	GPPDFSSDEEREPT(1)PVLGSGAAAAGR	3	1.373	17	1.15617	1.29884	0.641509	1.28874	0.67776	1.17762	0.824238	1.36449
P29966	118	0.383	Down	0.00185775	S	Myristoylated alanine-rich C-kinase substrate OS=Homo sapiens OX=9606 GN=MARCKS PE=1 SV=4	MARCKS	0.993347	1.54e-254	320.14	EAPAEGEAAEPGS(0.993)PT(0.007)AAEGEAASAASSTSSPK	3	5.0478	13	0.621967	1.38879	0.310591	1.3844	0.646453	1.68577	0.584906	1.18467
Q9UJU6	269	0.237	Down	0.047376	S	Drebrin-like protein OS=Homo sapiens OX=9606 GN=DBNL PE=1 SV=1	DBNL	0.997701	4.11e-180	263.12	AMS(0.998)T(0.002)TSISSPQPGK	2	2.9549	15	0.477032	0.642369	0.11025	2.91392	0.246951	2.47476	0.7625	0.697268
P42566	796	0.632	Down	0.00160233	S	Epidermal growth factor receptor substrate 15 OS=Homo sapiens OX=9606 GN=EPS15 PE=1 SV=2	EPS15	1	6.78e-161	257.55	S(1)INKLDS(1)PDPFK	2	0.77232	16	0.763529	1.09886	0.605181	1.23317	0.849952	1.31178	0.822564	1.16651
Q14678	325	0.573	Down	0.046342	S	KN motif and ankyrin repeat domain-containing protein 1 OS=Homo sapiens OX=9606 GN=KANK1 PE=1 SV=3	KANK1	1	0	337.45	SYS(1)AGNASQLEQLSR	2	4.1058	8	1.22647	1.41153	0.435401	1.12731	0.638498	1.57599	1.0159	1.67057
Q8WWI1	1586	0.409	Down	0.039501	S	LIM domain only protein 7 OS=Homo sapiens OX=9606 GN=LMO7 PE=1 SV=3	LMO7	0.886128	5.3e-91	198.44	TSTTGVATT(0.002)QS(0.886)PT(0.112)PR	2	6.07	7	1.19644		0.713812	1.65057	0.5	2.93933	0.713918	1.14081
Q04726	217	0.44	Down	0.00022487	S	Transducin-like enhancer protein 3 OS=Homo sapiens OX=9606 GN=TLE3 PE=1 SV=2	TLE3	0.999978	3.13e-31	128.28	HRGS(1)ADYSMEAK	2	1.3998	10	0.584343	1.57851	0.551272	1.60406	0.782104	1.18827	0.601472	1.34969
Q13459	1354	0.48	Down	0.0073579	S	Unconventional myosin-IXb OS=Homo sapiens OX=9606 GN=MYO9B PE=1 SV=3	MYO9B	0.995654	2.09e-139	255.37	RT(0.004)S(0.996)FSTSDVSK	2	-1.1741	6	0.768333		0.574855	1.4605	0.906428	1.67876	0.764597
Q14157	454	0.346	Down	0.0026553	S	Ubiquitin-associated protein 2-like OS=Homo sapiens OX=9606 GN=UBAP2L PE=1 SV=2	UBAP2L	0.921798	9.85e-211	242.48	SPAVATSTAAPPPPS(0.072)S(0.922)PLPS(0.006)K	2	6.6099	10	0.817241	2.33526	0.418579	1.70275	0.968323	2.47619	0.577545	1.51835
Q9HBL0	1105	0.629	Down	5.52e-05	T	Tensin-1 OS=Homo sapiens OX=9606 GN=TNS1 PE=1 SV=2	TNS1	0.997917	1.66e-31	110.91	T(0.998)PT(0.002)QPLLESGFR	2	-0.39255	8	0.866842	1.42945	0.748619	1.32509	0.851579	1.27402	0.881914	1.29201
Q9NYV4	1244	0.435	Down	0.0069162	T	Cyclin-dependent kinase 12 OS=Homo sapiens OX=9606 GN=CDK12 PE=1 SV=2	CDK12	0.974071	8.59e-35	130	RT(0.974)PT(0.026)MPQEEAAACPPHILPPEK	3	0.47283	6		1.27318	0.773288	1.3913	0.565993	1.90811		1.5813
Q9C0C2	1158	0.317	Down	0.0133046	S	182 kDa tankyrase-1-binding protein OS=Homo sapiens OX=9606 GN=TNKS1BP1 PE=1 SV=4	TNKS1BP1	1	1.41e-164	236.37	TTAGS(1)VDWTDQLGLR	2	3.5802	8	0.728395	1.1385	0.279267	1.57157	0.600384	2.88849	0.466443	0.947141
Q86YS7	260	0.619	Down	0.014298	S	C2 domain-containing protein 5 OS=Homo sapiens OX=9606 GN=C2CD5 PE=1 SV=1	C2CD5	0.981986	5.06e-77	168.91	LSSPAAFLPACNS(0.982)PS(0.018)K	2	4.3342	8	0.750992	1.22797	0.5716	1.20711	0.936134	1.36788		1.05929
Q86X29	436	0.486	Down	0.037578	S	Lipolysis-stimulated lipoprotein receptor OS=Homo sapiens OX=9606 GN=LSR PE=1 SV=4	LSR	0.981747	1.04e-86	144.38	AMSEVT(0.018)S(0.982)LHEDDWR	2	7.7124	7	0.733138	0.88966	0.546463	1.7638		1.58062	0.566096	0.834727
Q9UMZ2	752	0.493	Down	0.0082577	S	Synergin gamma OS=Homo sapiens OX=9606 GN=SYNRG PE=1 SV=2	SYNRG	1	6.5e-68	170.98	QLS(1)LEGSGLGVEDLK	2	5.1786	19		1.54787	0.62374	1.78985	0.784696	1.06759	0.627119	1.10436
Q9H4L5	251	0.429	Down	0.00177927	S	Oxysterol-binding protein-related protein 3 OS=Homo sapiens OX=9606 GN=OSBPL3 PE=1 SV=1	OSBPL3	0.999863	3.38e-227	224.47	TYS(1)APAINAIQGGSFESPK	2	7.4451	8	0.751004	2.3607	0.8295	1.61958	1.03647	1.50196	0.568988	1.95216
P48553	708	0.357	Down	0.023776	S	Trafficking protein particle complex subunit 10 OS=Homo sapiens OX=9606 GN=TRAPPC10 PE=1 SV=2	TRAPPC10	0.955902	3.71e-196	206.87	RQES(0.956)S(0.055)S(0.098)S(0.891)LEMPSGVALEEGAHVLR	3	3.5416	12	0.411248	0.577594	0.575392	1.99136	0.398472	1.20702	0.65212	1.93669
Q09666	5332	0.518	Down	0.032722	S	Neuroblast differentiation-associated protein AHNAK OS=Homo sapiens OX=9606 GN=AHNAK PE=1 SV=2	AHNAK	1	1e-45	166.48	VHAPGLNLS(1)GVGGK	2	0.80224	6	0.692973	0.89386		1.4219		1.23493	0.46824	0.935798
Q14160	1378	0.349	Down	0.026524	S	Protein scribble homolog OS=Homo sapiens OX=9606 GN=SCRIB PE=1 SV=4	SCRIB	1	2.69e-15	146.34	RVS(1)LVGADDLRK	3	-11.659	12	1.16304	1.24521	0.169243	1.8838	0.428249	1.99354	0.385266	1.02054
Q9H6Z4	126	0.579	Down	0.021582	S	Ran-binding protein 3 OS=Homo sapiens OX=9606 GN=RANBP3 PE=1 SV=1	RANBP3	0.970193	1.94e-29	123.24	T(0.015)S(0.015)S(0.97)LTQFPPSQSEER	2	4.7173	23	0.46303	1.1756	0.600926	1.12004	0.916816	0.997227		1.27108
Q12802	1642	0.566	Down	0.0081971	S	A-kinase anchor protein 13 OS=Homo sapiens OX=9606 GN=AKAP13 PE=1 SV=2	AKAP13	0.999993	2.31e-18	106.79	VDS(1)LVSLSEEDLESDQR	2	4.6257	8	0.773006	1.47155	0.641461	1.36891	0.888574	0.892737	0.617866	1.42503
Q7Z5L9	455	0.471	Down	0.047637	S	Interferon regulatory factor 2-binding protein 2 OS=Homo sapiens OX=9606 GN=IRF2BP2 PE=1 SV=2	IRF2BP2	0.999957	0.00148593	63.355	RNS(1)NS(1)PPS(0.946)PS(0.051)S(0.004)MNQR	2	4.9959	5		1.08161	0.616561	0.83714	0.398092			1.31158
Q9H307	66	0.536	Down	0.020424	S	Pinin OS=Homo sapiens OX=9606 GN=PNN PE=1 SV=5	PNN	0.999833	2.49e-68	182.22	RGFS(1)DSGGGPPAK	2	2.9658	13	0.711656	1.19116	0.415428	1.26643	0.634572	1.46699	1.16031	1.52441
P49757	438	0.539	Down	0.024943	S	Protein numb homolog OS=Homo sapiens OX=9606 GN=NUMB PE=1 SV=2	NUMB	0.998613	1.12e-21	142.74	RT(0.001)PS(0.999)EADR	2	-4.8667	8	0.604782		0.584977	1.62469	1.11016	1.31379	0.611765	1.11379
A0MZ66	494	0.663	Down	0.00113808	S	Shootin-1 OS=Homo sapiens OX=9606 GN=SHTN1 PE=1 SV=4	SHTN1	0.996647	1.25e-228	249.97	VTAEADSS(0.002)S(0.997)PT(0.001)GILATSESK	2	7.4637	18	0.800648	1.1248	0.712693	1.0549	0.754655	1.02443	0.763533	1.37074
P23588	497	0.408	Down	0.0172806	S	Eukaryotic translation initiation factor 4B OS=Homo sapiens OX=9606 GN=EIF4B PE=1 SV=2	EIF4B	0.996966	0	284.9	S(0.003)QS(0.997)SDTEQQSPTSGGGK	2	5.573	6	0.745931	1.8487	0.415757		0.789836	1.25686		1.68096
O43491	598	0.534	Down	0.040677	S	Band 4.1-like protein 2 OS=Homo sapiens OX=9606 GN=EPB41L2 PE=1 SV=1	EPB41L2	0.99946	1.05e-80	152.17	EVRS(0.999)PT(0.001)KAPHLQLIEGK	4	-8.2675	21		1.15139	0.427545	1.34202	0.923077	1.38266	0.526115	0.809745
Q5VV41	208	0.282	Down	0.0165372	S	Rho guanine nucleotide exchange factor 16 OS=Homo sapiens OX=9606 GN=ARHGEF16 PE=1 SV=1	ARHGEF16	1	3.6e-38	117.62	GHKGS(1)FKDDPQLYQEIQER	3	-2.8878	7		0.941243	0.230612	1.06124	0.411209	1.40947
P29353	427	0.285	Down	0.022843	Y	SHC-transforming protein 1 OS=Homo sapiens OX=9606 GN=SHC1 PE=1 SV=4	SHC1	0.99018	0	265.89	ELFDDPS(0.01)Y(0.99)VNVQNLDK	2	6.8605	7	0.581843	1.50428		1.8822	0.361455	2.22459	0.385529	0.61238
Q07157	617	0.595	Down	0.0033799	S	Tight junction protein ZO-1 OS=Homo sapiens OX=9606 GN=TJP1 PE=1 SV=3	TJP1	1	3.76e-113	219.59	S(1)REDLSAQPVQTK	2	2.8324	12	0.857815	1.22747	0.814444	1.15669	0.758481	1.64444	0.763204
Q8IVF2	280	0.53	Down	0.0044627	S	Protein AHNAK2 OS=Homo sapiens OX=9606 GN=AHNAK2 PE=1 SV=2	AHNAK2	0.999994	8.75e-231	273.23	SHS(1)SSEAYEPR	2	-1.8105	8	0.993756	2.16031	1.20444	1.31123	0.952442	2.16064	0.827038	1.86638
Q63ZY3	406	0.609	Down	0.031417	S	KN motif and ankyrin repeat domain-containing protein 2 OS=Homo sapiens OX=9606 GN=KANK2 PE=1 SV=1	KANK2	0.999998	0.0091811	120.33	KIS(1)ITER	2	-9.4451	8	0.711569	1.14026	0.607623	1.67246	0.933333	1.33876	0.783091	0.837093
P23497	18	0.656	Down	0.047635	S	Nuclear autoantigen Sp-100 OS=Homo sapiens OX=9606 GN=SP100 PE=1 SV=3	SP100	1	1.86e-135	205.19	RLNECIS(1)PVANEMNHLPAHSHDLQR	4	-0.44442	23	1.23801	1.3064	0.733191	1.57809	0.855807	1.37484	0.617143	0.988906
Q6WCQ1	993	0.569	Down	0.0068645	S	Myosin phosphatase Rho-interacting protein OS=Homo sapiens OX=9606 GN=MPRIP PE=1 SV=3	MPRIP	0.999981	7.84e-20	153.25	SKS(1)NPDFLK	2	-5.4991	16	1.06648	1.48897	0.556761	1.50148	0.927305	1.29046	0.750507	1.52227
Q12929	685	0.219	Down	0.000199203	S	Epidermal growth factor receptor kinase substrate 8 OS=Homo sapiens OX=9606 GN=EPS8 PE=1 SV=1	EPS8	1	1.15e-123	260.75	RKS(1)QMEEVQDELIHR	3	-2.8175	18	0.52692	1.67769	0.355904	3.23701	0.650579	2.27164	0.472387	1.97227
Q68CZ2	776	0.625	Down	0.007417	S	Tensin-3 OS=Homo sapiens OX=9606 GN=TNS3 PE=1 SV=2	TNS3	1	4.85e-254	199.17	KLS(1)LGQYDNDAGGQLPFSK	2	5.3971	18	0.824576	1.13812	0.909639	1.4969	0.847126	1.58243	0.703467	1.04061
Q13136	763	0.26	Down	0.003019	S	Liprin-alpha-1 OS=Homo sapiens OX=9606 GN=PPFIA1 PE=1 SV=1	PPFIA1	0.999985	1.76e-91	194.83	GALHTVS(1)HEDIR	2	4.117	10	0.583924	1.38205	0.391777	2.97493	0.739837	1.94053	0.464646
Q4L180	1000	0.601	Down	0.025083	S	Filamin A-interacting protein 1-like OS=Homo sapiens OX=9606 GN=FILIP1L PE=1 SV=2	FILIP1L	0.939216	1.05e-34	93.61	T(0.061)MS(0.939)PIQVLAVTGSASSPEQGR	2	6.2385	6	0.793324	1.10638	0.659255	1.54148	0.812357		0.916431
O95071	1549	0.475	Down	0.0077803	S	E3 ubiquitin-protein ligase UBR5 OS=Homo sapiens OX=9606 GN=UBR5 PE=1 SV=2	UBR5	0.999957	3.77e-16	159.12	RIS(1)QSQPVR	2	-1.8157	8	0.475589	1.32706	0.617733	1.60709	0.626425	1.77163	1.17854	1.40166
P46734	218	0.321	Down	0.0166186	S	Dual specificity mitogen-activated protein kinase kinase 3 OS=Homo sapiens OX=9606 GN=MAP2K3 PE=1 SV=2	MAP2K3	1	2.1e-124	184.83	MCDFGISGYLVDS(1)VAK	2	3.7103	6	0.564		0.352016	2.3672	0.787162	1.64103		1.2957
Q9NSK0	519	0.507	Down	0.0139636	S	Kinesin light chain 4 OS=Homo sapiens OX=9606 GN=KLC4 PE=1 SV=3	KLC4	0.979757	9.78e-16	134.49	RT(0.02)S(0.98)QEGPGDSVK	2	1.6474	7	0.535985	0.982131	0.477093	0.712121	0.525516	0.912657		1.43914
P22681	619	0.496	Down	0.0183188	S	E3 ubiquitin-protein ligase CBL OS=Homo sapiens OX=9606 GN=CBL PE=1 SV=2	CBL	0.999792	1.47e-103	182.12	ELTNRHS(1)LPFSLPSQMEPRPDVPR	4	-2.4488	9	0.981546	1.02093	0.595296	1.81637	0.733561	1.77289	0.735556
P33241	204	0.459	Down	0.0084761	S	Lymphocyte-specific protein 1 OS=Homo sapiens OX=9606 GN=LSP1 PE=1 SV=1	LSP1	0.99541	4.45e-27	152.23	LIDRT(0.005)ES(0.995)LNR	2	0.52964	8	1.05492	2.06423	0.686792	1.09051	0.528	1.62406	0.56435	1.3966
Q16643	141	0.588	Down	0.031818	S	Drebrin OS=Homo sapiens OX=9606 GN=DBN1 PE=1 SV=4	DBN1	0.98271	0.000204334	96.311	LS(0.983)S(0.017)PVLHR	2	-7.0326	5		1.46488		1.48997	0.773905		0.808342	1.07857
O75676	343	0.297	Down	0.030301	S	Ribosomal protein S6 kinase alpha-4 OS=Homo sapiens OX=9606 GN=RPS6KA4 PE=1 SV=1	RPS6KA4	0.999094	3.67e-06	74.152	LEPVY(0.001)S(0.999)PPGS(1)PPPGDPR	2	5.8515	8		2.45557	0.48121		0.719512	1.27685	0.460796
O95049	203	0.43	Down	0.0108016	S	Tight junction protein ZO-3 OS=Homo sapiens OX=9606 GN=TJP3 PE=1 SV=3	TJP3	1	1.81e-43	175.68	RRDS(1)EEFGVK	2	1.3977	17	0.483622	1.10412	0.53621	1.72738	0.631876	1.01361
Q16204	352	0.467	Down	0.0034028	S	Coiled-coil domain-containing protein 6 OS=Homo sapiens OX=9606 GN=CCDC6 PE=1 SV=2	CCDC6	0.980294	9.07e-64	151.55	TVS(0.019)S(0.98)PIPYTPSPSSSR	2	3.7913	8	0.727425	1.36541	0.476884	1.93676	0.737566	1.11048	0.676907	1.1907
Q68EM7	162	0.278	Down	0.0111844	S	Rho GTPase-activating protein 17 OS=Homo sapiens OX=9606 GN=ARHGAP17 PE=1 SV=1	ARHGAP17	0.953623	1.63e-16	151.52	S(0.045)S(0.954)GT(0.001)NFQGLPSK	2	-3.1334	8	0.483683	0.809924	0.485126	2.39922	0.374468	1.9814	0.303659	0.737478
P46937	109	0.487	Down	0.00080141	S	Transcriptional coactivator YAP1 OS=Homo sapiens OX=9606 GN=YAP1 PE=1 SV=2	YAP1	0.996015	0	380.95	QAS(0.996)T(0.004)DAGTAGALTPQHVR	2	4.6029	10	0.93559	1.40896	0.584746	1.88296	0.813195	1.63992	0.829828	1.56499
Q6Y7W6	160	0.45	Down	0.00167724	S	GRB10-interacting GYF protein 2 OS=Homo sapiens OX=9606 GN=GIGYF2 PE=1 SV=1	GIGYF2	0.999429	0.00392928	62.705	S(0.001)QS(0.999)WEER	1	-0.94383	11	0.664778	1.1531		1.37395	0.559132	1.55339		1.35887
P67809	176	0.451	Down	0.00148064	S	Y-box-binding protein 1 OS=Homo sapiens OX=9606 GN=YBX1 PE=1 SV=3	YBX1	1	3.66e-143	206.61	NEGSES(1)APEGQAQQR	2	2.6208	7		1.35934	0.511543	1.05154	0.654215	1.60808	0.588764	1.16376
P20810	243	0.357	Down	0.027923	S	Calpastatin OS=Homo sapiens OX=9606 GN=CAST PE=1 SV=4	CAST	0.995443	0	282.33	KEGITGPPADSSKPIGPDDAIDALSSDFTCGS(0.995)PT(0.005)AAGK	4	-1.1225	14	0.700337	1.25022	0.46488	1.98559	0.786575	2.12346	0.232804	0.757062
P49792	1509	0.257	Down	9.72e-05	S	E3 SUMO-protein ligase RanBP2 OS=Homo sapiens OX=9606 GN=RANBP2 PE=1 SV=2	RANBP2	1	3.59e-238	255.88	KQS(1)LPATSIPTPASFK	2	5.9734	8	0.415479	2.02822	0.328848	1.45044	0.56877	1.76562	0.379487	1.34483
Q0JRZ9	468	0.543	Down	0.0089169	S	F-BAR domain only protein 2 OS=Homo sapiens OX=9606 GN=FCHO2 PE=1 SV=2	FCHO2	0.999999	5.41e-93	146.8	PTTPLSVGTIVPPPRPAS(1)RPK	3	-4.2681	13	0.742887	1.19132	0.489848	1.2621	0.73176	1.6572	0.777657	0.935887
O15027	1964	0.433	Down	0.0123025	S	Protein transport protein Sec16A OS=Homo sapiens OX=9606 GN=SEC16A PE=1 SV=4	SEC16A	1	8.86e-137	203.22	LLPSAPQTLPDGPLAS(1)PAR	2	5.3117	8	0.864179	1.66024	0.446633	1.5404	0.847426	1.4238	0.326304	1.10968
Q9Y5J1	124	0.483	Down	0.0157417	S	U3 small nucleolar RNA-associated protein 18 homolog OS=Homo sapiens OX=9606 GN=UTP18 PE=1 SV=3	UTP18	1	6.22e-130	174.4	VQEHEDS(1)GDS(1)EVENEAK	2	5.2033	9	0.93306	1.5241	1.00923		0.601566	2.06971		1.67419
Q9NR12	111	0.366	Down	0.034475	S	PDZ and LIM domain protein 7 OS=Homo sapiens OX=9606 GN=PDLIM7 PE=1 SV=1	PDLIM7	0.962393	0.000280736	65.173	YTFAPS(0.038)VS(0.962)LNK	2	-5.9933	6	0.770203	1.22511		2.45318	0.376482	1.7684	0.847255
P49790	633	0.621	Down	0.034361	S	Nuclear pore complex protein Nup153 OS=Homo sapiens OX=9606 GN=NUP153 PE=1 SV=2	NUP153	0.996757	2.6e-113	196.41	IDSVAAQPTAT(0.003)S(0.997)PVVYTR	2	5.4864	8	0.879834	1.67026	0.56859	0.884701	0.935946	1.23468	0.78995	1.32077
Q05682	643	0.456	Down	0.0177363	S	Caldesmon OS=Homo sapiens OX=9606 GN=CALD1 PE=1 SV=3	CALD1	0.961097	7.9e-06	110.88	GS(0.039)S(0.961)LKIEER	2	-2.8774	8	1.27118	2.02257	0.36664	1.80562	0.814879	1.5743	0.666108	1.4329
Q9P0K7	667	0.559	Down	4.25e-05	S	Ankycorbin OS=Homo sapiens OX=9606 GN=RAI14 PE=1 SV=2	RAI14	1	6.02e-16	133.49	S(1)LEDVTAEYIHK	2	3.7479	14	0.950076	1.57426	0.772871	1.48859	0.885285	1.45477	0.870664	1.70787
Q9UQ35	2289	0.222	Down	0.0027237	T	Serine/arginine repetitive matrix protein 2 OS=Homo sapiens OX=9606 GN=SRRM2 PE=1 SV=2	SRRM2	0.880884	4.83e-50	146.37	TAVAPSAVNLADPRT(0.881)PT(0.119)APAVNLAGAR	3	2.568	6		1.71536	0.252125	1.9	0.537643		0.332442	1.44943
Q8WUP2	51	0.217	Down	0.00051979	T	Filamin-binding LIM protein 1 OS=Homo sapiens OX=9606 GN=FBLIM1 PE=1 SV=2	FBLIM1	1	1.34e-37	123.16	GRPWEAPAPMKT(1)PEAGLAGR	3	-2.1365	8	0.347537	1.31991		2.56318	0.431291	1.90235	0.390156	1.39571
Q0VD83	939	0.377	Down	0.0191974	S	Apolipoprotein B receptor OS=Homo sapiens OX=9606 GN=APOBR PE=1 SV=3	APOBR	1	1.33e-104	217.24	ETEPES(1)LEHVR	2	1.8842	6		0.968264	0.209416	0.784144	0.459698	1.0623		0.733692
P18583	94	0.554	Down	0.028757	S	Protein SON OS=Homo sapiens OX=9606 GN=SON PE=1 SV=4	SON	0.999999	9.05e-91	164.79	CVS(1)VQTDPTDEIPTK	2	2.1817	15	0.732376	1.23873	0.581951	1.02507	0.492132	1.24746	1.13793	1.80758
Q9C0C9	515	0.271	Down	0.025424	S	(E3-independent) E2 ubiquitin-conjugating enzyme OS=Homo sapiens OX=9606 GN=UBE2O PE=1 SV=3	UBE2O	0.999779	4.03e-07	117.21	KKS(1)IPLSIK	2	-5.6757	6	0.655123	1.47996	0.187097	2.10202	0.473859			1.26674
P38432	122	0.661	Down	0.04432	T	Coilin OS=Homo sapiens OX=9606 GN=COIL PE=1 SV=1	COIL	1	4.51e-90	155.75	AFQLEEGEET(1)EPDCK	2	7.4901	8	0.803324	1.12718	0.611391	1.11477	0.800995	1.70952	1.16345	1.16407
Q13428	171	0.536	Down	0.00183817	S	Treacle protein OS=Homo sapiens OX=9606 GN=TCOF1 PE=1 SV=3	TCOF1	0.997959	0	269.9	KSAEPSANTT(0.001)LVS(0.998)ET(0.001)EEEGSVPAFGAAAK	3	6.2353	21		1.45441	0.759522	1.1877	0.781443	1.66081	0.671402	1.2052
Q96CX2	196	0.511	Down	0.049762	T	BTB/POZ domain-containing protein KCTD12 OS=Homo sapiens OX=9606 GN=KCTD12 PE=1 SV=1	KCTD12	0.999983	0	235.79	SPSGGAAGPLLT(1)PSQSLDGSR	2	7.0394	12	0.449129	1.4854		1.23331	0.407355	1.16182	0.916582	0.742574
Q6P2E9	6	0.381	Down	0.034197	S	Enhancer of mRNA-decapping protein 4 OS=Homo sapiens OX=9606 GN=EDC4 PE=1 SV=1	EDC4	0.999998	9.87e-107	179.85	ASCAS(1)IDIEDATQHLR	2	7.2403	6		0.795874	0.314757	1.39051	0.596632	1.60898		0.990637
Q86VM9	67	0.634	Down	0.040243	S	Zinc finger CCCH domain-containing protein 18 OS=Homo sapiens OX=9606 GN=ZC3H18 PE=1 SV=2	ZC3H18	0.999925	4.82e-21	80.82	GPSQEEEDNHS(1)DEEDRAS(1)EPK	3	0.094985	8	0.923529	1.11196	0.894958	1.23228	0.538386		0.898273	1.5071
O95425	263	0.436	Down	0.0073193	S	Supervillin OS=Homo sapiens OX=9606 GN=SVIL PE=1 SV=2	SVIL	0.999622	1.49e-26	155.61	SPS(1)FGDPQLSPEAR	2	3.7665	8	0.604843	1.81011			0.767753	1.63859	0.625092	1.12874
Q2M2I8	637	0.598	Down	0.040201	S	AP2-associated protein kinase 1 OS=Homo sapiens OX=9606 GN=AAK1 PE=1 SV=3	AAK1	0.99999	2.56e-130	188.82	ILS(1)DVTHSAVFGVPASK	2	5.5975	19	0.461039	1.23347	0.590193	1.41	1.04618	0.946281	0.905405	1.43483
Q9H0D6	448	0.524	Down	0.0128219	S	5'-3' exoribonuclease 2 OS=Homo sapiens OX=9606 GN=XRN2 PE=1 SV=1	XRN2	1	1.07e-90	217.2	NS(1)PGSQVASNPR	2	-0.08857	8	0.610811	1.14745	0.655995	1.86575	1.04022	1.75472	0.760946	1.09179
Q7L9B9	25	0.416	Down	0.036936	S	Endonuclease/exonuclease/phosphatase family domain-containing protein 1 OS=Homo sapiens OX=9606 GN=EEPD1 PE=1 SV=2	EEPD1	1	1.82e-66	112.75	KFS(1)AACNFSNILVNQER	3	-10.814	13	1.64141	2.39427	0.771257		1.03036		0.646974	2.51852
Q9UIG0	1468	0.666	Down	0.030255	S	Tyrosine-protein kinase BAZ1B OS=Homo sapiens OX=9606 GN=BAZ1B PE=1 SV=2	BAZ1B	1	0	341.83	LAEDEGDS(1)EPEAVGQSR	2	6.3759	8	0.757785	1.14162	0.6473	1.41714	0.799897	1.34538	1.28777	1.34193
Q8WX93	728	0.375	Down	0.031423	S	Palladin OS=Homo sapiens OX=9606 GN=PALLD PE=1 SV=3	PALLD	0.96976	1.4e-14	99.909	SAPAMQS(0.02)S(0.01)GS(0.97)FNYAR	2	5.1597	5	0.51554	1.69476		1.88079			0.968627	2.35377
Q86UU1	971	0.185	Down	0.011804	S	Pleckstrin homology-like domain family B member 1 OS=Homo sapiens OX=9606 GN=PHLDB1 PE=1 SV=1	PHLDB1	0.971899	0.00103095	82.437	MDGEAT(0.028)S(0.972)PLPR	2	-2.8572	6		1.00311	0.289668	1.57839		2.22207	0.301325
Q9UPN6	617	0.582	Down	0.0084986	S	SR-related and CTD-associated factor 8 OS=Homo sapiens OX=9606 GN=SCAF8 PE=1 SV=1	SCAF8	0.999021	1.26e-251	278.33	ETVQTTQS(0.999)PT(0.001)PVEK	2	5.0169	18		1.18084	0.667687	1.12332	0.755102			1.36058
P85037	101	0.519	Down	0.0104415	S	Forkhead box protein K1 OS=Homo sapiens OX=9606 GN=FOXK1 PE=1 SV=1	FOXK1	1	0.000922534	70.389	QS(1)PGPALAR	2	-9.2984	6	0.592	1.21848		1.37923		1.54483	0.880881	1.53324
Q96I25	155	0.431	Down	0.0293	S	Splicing factor 45 OS=Homo sapiens OX=9606 GN=RBM17 PE=1 SV=1	RBM17	1	7.95e-265	263.68	RPDPDS(1)DEDEDYERER	3	-2.4231	17	0.7078	2.01073	0.834352	0.732491	0.804788	2.17255	0.519244	1.72676
A1L390	741	0.443	Down	0.026302	S	Pleckstrin homology domain-containing family G member 3 OS=Homo sapiens OX=9606 GN=PLEKHG3 PE=1 SV=1	PLEKHG3	0.99601	6.25e-06	108.5	RRES(0.996)LS(0.004)YIPK	3	-9.6545	11		1.58675		1.4424	0.48758	1.04213	0.599129	0.839316
Q6WKZ4	357	0.579	Down	0.0108771	S	Rab11 family-interacting protein 1 OS=Homo sapiens OX=9606 GN=RAB11FIP1 PE=1 SV=3	RAB11FIP1	0.986763	0	288.22	HLFS(0.012)S(0.987)T(0.001)ENLAAGSWK	2	3.9122	8	0.6311	1.37306	0.590112	1.55007	0.803043	1.34649	1.06602	1.0651
Q86U86	39	0.437	Down	0.028075	S	Protein polybromo-1 OS=Homo sapiens OX=9606 GN=PBRM1 PE=1 SV=1	PBRM1	0.999977	5.95e-145	228.46	RLS(1)NLPTVDPIAVCHELYNTIR	3	2.6133	7		1.58671	0.619565	0.758824	0.70111	1.20963	0.342857	1.5226
O14745	280	0.259	Down	0.00104093	S	Na(+)/H(+) exchange regulatory cofactor NHE-RF1 OS=Homo sapiens OX=9606 GN=SLC9A3R1 PE=1 SV=4	SLC9A3R1	1	0	331.85	EALAEAALES(1)PRPALVR	2	6.8375	11	0.338083	1.4763	0.295756	1.36968	0.614299	1.75614	0.219907	1.07522
Q641Q2	288	0.417	Down	0.031235	S	WASH complex subunit 2A OS=Homo sapiens OX=9606 GN=WASHC2A PE=1 SV=3	WASHC2A	0.989076	0.000743088	100.98	SRPT(0.011)S(0.989)FADELAAR	2	1.1614	5				1.39965	0.652557	1.89394	0.55957	1.0666
Q9UPT8	1269	0.469	Down	0.043604	S	Zinc finger CCCH domain-containing protein 4 OS=Homo sapiens OX=9606 GN=ZC3H4 PE=1 SV=3	ZC3H4	0.966127	0.000293644	56.473	T(0.014)GS(0.02)GS(0.966)PFAGNS(1)PAR	2	0.97798	6			0.608179	1.11847	0.636961	1.53816
Q9H8Y8	214	0.325	Down	8.38e-05	S	Golgi reassembly-stacking protein 2 OS=Homo sapiens OX=9606 GN=GORASP2 PE=1 SV=3	GORASP2	1	2.18e-80	159.03	KIS(1)LPGQMAGTPITPLK	2	5.2854	15	0.45629	1.70806	0.401005	1.10317	0.50303	1.21838	0.484812	1.64329
Q14185	1681	0.609	Down	0.034904	S	Dedicator of cytokinesis protein 1 OS=Homo sapiens OX=9606 GN=DOCK1 PE=1 SV=2	DOCK1	1	1.12e-31	136.39	S(1)QDKLDKDDLEK	2	-0.83958	15	0.478261	1.29486	0.721509	0.9323	1.01022	1.25478	0.845152	1.53506
O14639	587	0.378	Down	0.034142	S	Actin-binding LIM protein 1 OS=Homo sapiens OX=9606 GN=ABLIM1 PE=1 SV=3	ABLIM1	0.983372	1.09e-138	280.9	RS(0.017)S(0.983)GREEDDEELLR	3	-4.4528	20	0.898904	1.30618	0.286517	2.38934	0.507515	1.28159	0.813644
O75152	758	0.345	Down	0.033777	S	Zinc finger CCCH domain-containing protein 11A OS=Homo sapiens OX=9606 GN=ZC3H11A PE=1 SV=3	ZC3H11A	0.983969	1.6e-101	220.33	RLS(0.984)S(0.015)AS(0.001)TGKPPLSVEDDFEK	3	-3.4692	11		0.989418	0.332109	2.14143	0.737792	1.70358		1.36506
P12270	2155	0.38	Down	0.045441	S	Nucleoprotein TPR OS=Homo sapiens OX=9606 GN=TPR PE=1 SV=3	TPR	1	1.51e-96	206.73	TDGFAEAIHS(1)PQVAGVPR	3	-8.136	12	0.25775	1.35039		1.92888	1.06087	0.848614	0.266871	1.44172
Q9NX46	64	0.525	Down	0.030096	T	ADP-ribose glycohydrolase ARH3 OS=Homo sapiens OX=9606 GN=ADPRHL2 PE=1 SV=1	ADPRHL2	0.984244	2.53e-14	85.443	HVQS(0.001)LEPDPGT(0.984)PGS(0.015)ER	2	5.5272	5	0.537007	1.40933		1.25		1.07414	0.769613
Q5JSH3	96	0.531	Down	0.02572	S	WD repeat-containing protein 44 OS=Homo sapiens OX=9606 GN=WDR44 PE=1 SV=1	WDR44	0.976536	3.9e-202	230.55	ELSDQAT(0.023)AS(0.977)PIVAR	2	-6.0213	9	1	1.31852	0.831841	1.15897	0.378444	1.53384	0.823385	1.70312
P16333	85	0.644	Down	0.0141609	S	Cytoplasmic protein NCK1 OS=Homo sapiens OX=9606 GN=NCK1 PE=1 SV=1	NCK1	0.999963	6.26e-293	284.48	RKPS(1)VPDSASPADDSFVDPGER	3	-0.44433	10	0.994867	1.09082	0.53675	1.29616	0.81547	1.26196	0.740741	1.14471
P18858	141	0.66	Down	0.0181375	S	DNA ligase 1 OS=Homo sapiens OX=9606 GN=LIG1 PE=1 SV=1	LIG1	1	5.83e-245	233.55	TIQEVLEEQS(1)EDEDREAK	3	-2.3296	23	0.6975	1.17825	0.706455	1.54072	0.973847	1.34222	1.1419	1.27036
Q9HAU0	55	0.531	Down	0.039876	S	Pleckstrin homology domain-containing family A member 5 OS=Homo sapiens OX=9606 GN=PLEKHA5 PE=1 SV=1	PLEKHA5	0.846037	5.44e-119	196.87	RQS(0.846)T(0.154)DLPTGWEEAYTFEGAR	3	-8.1855	5	0.87284	1.30228		1.23559	0.540758			1.45679
Q15424	604	0.372	Down	0.033543	S	Scaffold attachment factor B1 OS=Homo sapiens OX=9606 GN=SAFB PE=1 SV=4	SAFB	0.999892	0.00116262	96.946	SVVS(1)FDKVK	2	-3.8105	6		1.33191	0.254197	0.995825	0.657973	1.59068		0.991517
Q8N6H7	432	0.5	Down	0.0157228	S	ADP-ribosylation factor GTPase-activating protein 2 OS=Homo sapiens OX=9606 GN=ARFGAP2 PE=1 SV=1	ARFGAP2	0.996916	7.56e-35	145.75	AIS(0.997)S(0.003)DMFFGR	2	-9.8535	8	0.725826	1.00691	0.468354	1.48492	0.61982	1.87723	0.858824	0.977047
P78559	1675	0.322	Down	0.0040177	S	Microtubule-associated protein 1A OS=Homo sapiens OX=9606 GN=MAP1A PE=1 SV=6	MAP1A	0.98986	1.17e-143	221.46	ELAPAWEDT(0.01)S(0.99)PEQDNR	2	6.9994	7		2.79592	1.02495	2.45433	0.782609		0.730728
Q5VWQ8	747	0.355	Down	0.033304	S	Disabled homolog 2-interacting protein OS=Homo sapiens OX=9606 GN=DAB2IP PE=1 SV=2	DAB2IP	0.99743	2.49e-15	124.06	S(0.003)LS(0.997)MVDLQDAR	2	-4.0944	6		1.12897	0.342177	1.62588	0.479499	1.23654		0.637769
Q8TE67	555	0.467	Down	0.0185959	T	Epidermal growth factor receptor kinase substrate 8-like protein 3 OS=Homo sapiens OX=9606 GN=EPS8L3 PE=1 SV=2	EPS8L3	0.844932	9.69e-54	161.23	TLGS(0.016)LT(0.845)GS(0.139)QLLR	2	-5.1731	4		1.17214	0.507708				0.621875	1.24573
Q9UDY2	913	0.509	Down	0.043601	S	Tight junction protein ZO-2 OS=Homo sapiens OX=9606 GN=TJP2 PE=1 SV=2	TJP2	0.944764	1.02e-130	163.8	MSYLTAMGADYLS(0.945)CDS(0.055)R	2	6.5972	9	0.948949	1.14724	0.33761	1.49947	0.938623	1.69704	0.461642	0.934177
Q7KZI7	535	0.456	Down	0.0175211	S	Serine/threonine-protein kinase MARK2 OS=Homo sapiens OX=9606 GN=MARK2 PE=1 SV=2	MARK2	0.999036	9.09e-05	110.52	SMS(0.999)ASVHPNK	2	-2.5526	5	0.446602	1.24073	0.517837			0.832074		1.10061
Q8N573	91	0.254	Down	8.49e-05	S	Oxidation resistance protein 1 OS=Homo sapiens OX=9606 GN=OXR1 PE=1 SV=2	OXR1	1	0.00430001	94.804	RMS(1)FQKPK	2	-4.0548	5				1.37193	0.347345	1.44945	0.345783	1.27755
Q9Y5S9	56	0.596	Down	0.0174384	S	RNA-binding protein 8A OS=Homo sapiens OX=9606 GN=RBM8A PE=1 SV=1	RBM8A	0.99848	1.89e-15	69.224	EDY(0.002)DS(0.998)VEQDGDEPGPQR	2	3.2114	15		1.04211	0.767313	1	0.615582	1.20281		1.39376
Q14738	573	0.457	Down	0.00153792	S	Serine/threonine-protein phosphatase 2A 56 kDa regulatory subunit delta isoform OS=Homo sapiens OX=9606 GN=PPP2R5D PE=1 SV=1	PPP2R5D	1	2.66e-55	195.98	RKS(1)ELPQDVYTIK	3	-8.732	21	0.491208	1.02671	0.518841	1.18333	0.68609	1.72305	0.689127	1.28249
Q86WB0	354	0.525	Down	0.0066796	S	Nuclear-interacting partner of ALK OS=Homo sapiens OX=9606 GN=ZC3HC1 PE=1 SV=1	ZC3HC1	0.999907	4.63e-75	111.04	S(1)WDSSSPVDRPEPEAASPTTR	3	1.3785	13	0.899044	1.36456	0.777604	1.78581	0.602304		0.743503	1.16422
Q8IVT2	471	0.3	Down	0.0026202	S	Mitotic interactor and substrate of PLK1 OS=Homo sapiens OX=9606 GN=MISP PE=1 SV=1	MISP	0.999999	1.67e-240	277.18	HLS(1)ESSGKPLSTK	2	6.6201	18	0.560172	1.41521	0.216019	1.29378	0.57731	1.92	0.381319	1.14448
Q96IZ0	231	0.43	Down	0.039562	S	PRKC apoptosis WT1 regulator protein OS=Homo sapiens OX=9606 GN=PAWR PE=1 SV=1	PAWR	0.874648	1.4e-08	87.727	S(0.001)T(0.001)T(0.124)S(0.875)VSEEDVSSR	2	1.7936	4	0.678472	1.25875	0.611443					1.74255
P49585	331	0.385	Down	0.039361	S	Choline-phosphate cytidylyltransferase A OS=Homo sapiens OX=9606 GN=PCYT1A PE=1 SV=2	PCYT1A	0.999685	4e-08	117.45	ERS(1)PS(1)PSFR	2	-1.051	13	0.946772	1.53263	0.201798	1.34847	0.546351	1.97011	0.434605	0.684015
Q9NXV6	131	0.457	Down	0.030963	S	CDKN2A-interacting protein OS=Homo sapiens OX=9606 GN=CDKN2AIP PE=1 SV=3	CDKN2AIP	0.988625	7.08e-139	217.77	GIS(0.989)S(0.011)SNEGVEEPSKK	2	-0.015609	10	0.569745	1.52314			0.638132	0.889423	0.731328	1.82684
Q92828	423	0.258	Down	0.0065641	S	Coronin-2A OS=Homo sapiens OX=9606 GN=CORO2A PE=1 SV=2	CORO2A	1	1.68e-122	226.06	PIFNSMAPAS(1)PR	2	0.010489	8	0.215933	1.18686		1.10184	0.342916	1.35727		0.692972
Q96HC4	111	0.316	Down	0.0185789	S	PDZ and LIM domain protein 5 OS=Homo sapiens OX=9606 GN=PDLIM5 PE=1 SV=5	PDLIM5	0.882499	3.09e-20	143.25	EVVKPVPIT(0.118)S(0.882)PAVSK	2	4.0128	4	0.659059			1.67797	0.575333	2.23368
Q8IWE2	261	0.576	Down	0.0102796	S	Protein NOXP20 OS=Homo sapiens OX=9606 GN=FAM114A1 PE=1 SV=2	FAM114A1	0.998174	6.5e-06	99.855	T(0.002)VS(0.998)LSQMLR	2	-13.548	7	0.72066	1.01917	0.548593	0.946429	0.737387	1.25359		1.42427
P55196	1696	0.458	Down	0.0159012	S	Afadin OS=Homo sapiens OX=9606 GN=AFDN PE=1 SV=3	AFDN	0.998818	9.5e-73	172.03	DYEPPS(0.999)PS(0.001)PAPGAPPPPPQR	2	4.3297	7	0.807838	1.23466	0.376603		0.69532	1.76521	0.706553	1.23471
Q7Z460	600	0.628	Down	0.0038566	S	CLIP-associating protein 1 OS=Homo sapiens OX=9606 GN=CLASP1 PE=1 SV=1	CLASP1	0.977263	1.23e-57	191	S(0.023)RS(0.977)DIDVNAAASAK	2	5.2918	8	0.634334	1.26393	0.844307	1.24548	0.765266	1.4239	1.02807	1.27871
Q5VZK9	1068	0.281	Down	0.044276	S	F-actin-uncapping protein LRRC16A OS=Homo sapiens OX=9606 GN=CARMIL1 PE=1 SV=1	CARMIL1	0.960058	2.69e-44	172.92	KS(0.04)S(0.96)GFLNLIK	2	-7.4257	6	0.243523	0.785034			0.357855	1.66934		0.75278
Q9Y2D5	720	0.531	Down	0.005662	S	A-kinase anchor protein 2 OS=Homo sapiens OX=9606 GN=AKAP2 PE=1 SV=3	AKAP2	1	7.62e-97	228.06	TLS(1)MIEEEIR	2	-8.0799	15	1.0742	1.50685	0.578237	1.25342	0.795718	1.47889	0.559665	1.42663
Q12955	4298	0.326	Down	0.0036173	S	Ankyrin-3 OS=Homo sapiens OX=9606 GN=ANK3 PE=1 SV=3	ANK3	1	4.76e-157	267.01	IHGSGHVEEPAS(1)PLAAYQK	3	-1.2766	10	0.378585	1.30769	0.219348	0.964567	0.695724	1.55062	0.338362	1.17595
Q8IY33	712	0.527	Down	0.005457	S	MICAL-like protein 2 OS=Homo sapiens OX=9606 GN=MICALL2 PE=1 SV=1	MICALL2	1	4.53e-40	120.31	PGRPLS(1)PANVPALPGETVTSPVR	3	-5.1884	12	0.819618	1.36957	0.505429	1.03041	0.716479	1.30298	0.80305	1.69789
Q7Z5K2	221	0.224	Down	3.08e-06	S	Wings apart-like protein homolog OS=Homo sapiens OX=9606 GN=WAPL PE=1 SV=1	WAPL	0.999944	9.15e-161	261.94	RPES(1)PSEISPIK	2	2.7683	19	0.444444	1.66092	0.337784	1.50091	0.322556	1.94187	0.442065	1.81198
Q96S55	153	0.428	Down	0.027805	S	ATPase WRNIP1 OS=Homo sapiens OX=9606 GN=WRNIP1 PE=1 SV=2	WRNIP1	0.999888	8.32e-09	126.46	RPAAAAAAGSAS(1)PR	2	3.8481	9	0.425731	2.04279	0.51295	1.37468	1.0252		0.561277	1.01033
Q96BY6	1257	0.472	Down	0.0058952	S	Dedicator of cytokinesis protein 10 OS=Homo sapiens OX=9606 GN=DOCK10 PE=1 SV=3	DOCK10	0.999927	7.62e-63	190.06	HANS(1)VDTSFSK	2	-0.080663	7	0.57721	1.38485	0.393342	1.1841	0.693431	1.18294		0.948052
P21359	2543	0.645	Down	0.0006368	S	Neurofibromin OS=Homo sapiens OX=9606 GN=NF1 PE=1 SV=2	NF1	1	3.65e-35	159.12	S(1)FDHLISDTK	2	-3.665	8	0.876896	1.33945	0.855491	1.14685	0.786392	1.40676	0.731688	1.14548
Q9Y2W2	600	0.246	Down	0.0196563	S	WW domain-binding protein 11 OS=Homo sapiens OX=9606 GN=WBP11 PE=1 SV=1	WBP11	0.999937	1.8e-86	189.3	GATAAPQRKS(1)EDDSAVPLAK	3	-0.92622	8		1.77607	0.297417	0.875	0.377186	0.831754		2.00358
Q13546	320	0.316	Down	0.041985	S	Receptor-interacting serine/threonine-protein kinase 1 OS=Homo sapiens OX=9606 GN=RIPK1 PE=1 SV=3	RIPK1	1	4.52e-143	229.08	MQS(1)LQLDCVAVPSSR	2	5.3044	16	0.340993	0.653061	0.476821	2.60103	0.596793	2.00434	0.458134	0.662188
P49023	533	0.401	Down	0.000156758	S	Paxillin OS=Homo sapiens OX=9606 GN=PXN PE=1 SV=3	PXN	0.996653	1.44e-06	104.76	RGS(0.997)LCS(0.003)GCQKPITGR	3	-5.6228	7	0.772491	1.62632	0.601297	1.44523	0.635148		0.594822	1.80435
Q9Y3S1	560	0.545	Down	0.033821	S	Serine/threonine-protein kinase WNK2 OS=Homo sapiens OX=9606 GN=WNK2 PE=1 SV=4	WNK2	1	1.02e-41	148.57	EQQDVGS(1)PDKAR	2	0.25509	6		0.92926	0.555315	1.55151	0.70581	1.1661		0.984758
Q9NRY4	770	0.598	Down	0.0105834	S	Rho GTPase-activating protein 35 OS=Homo sapiens OX=9606 GN=ARHGAP35 PE=1 SV=3	ARHGAP35	0.776915	3.22e-77	130.71	NLNLVS(0.1)S(0.777)T(0.109)AS(0.014)IK	2	-3.4327	6	0.730662	1.05525		1.35932	0.69648	1.33143		1.02952
Q15042	379	0.477	Down	0.020441	S	Rab3 GTPase-activating protein catalytic subunit OS=Homo sapiens OX=9606 GN=RAB3GAP1 PE=1 SV=3	RAB3GAP1	0.998365	0.00135709	70.806	LS(0.998)VS(0.002)NMVHTAK	2	-0.49468	6		0.875977		1.38342	0.497472	1.39915	0.599407	0.94403
P51532	1423	0.646	Down	0.0104634	T	Transcription activator BRG1 OS=Homo sapiens OX=9606 GN=SMARCA4 PE=1 SV=2	SMARCA4	0.973513	2.29e-58	148.57	DSDAGSST(0.974)PT(0.016)T(0.006)S(0.002)T(0.002)R	2	5.2341	4		1.11575	0.714043	1.17704	0.767736
Q9UL03	804	0.355	Down	0.027623	S	Integrator complex subunit 6 OS=Homo sapiens OX=9606 GN=INTS6 PE=1 SV=1	INTS6	1	1.96e-44	156.73	S(1)HEEVNTELK	2	-0.97024	8	1.06843	1.51832	0.421175	2.46316	0.497769			1.61573
P04792	65	0.489	Down	0.0026648	S	Heat shock protein beta-1 OS=Homo sapiens OX=9606 GN=HSPB1 PE=1 SV=2	HSPB1	1	4.76e-157	191.62	PLPPAAIES(1)PAVAAPAYSR	2	8.452	15	1.0102	1.37883	0.64154	1.75743	0.522854	1.35484	0.735875	1.46481
Q96B97	587	0.443	Down	0.0076398	S	SH3 domain-containing kinase-binding protein 1 OS=Homo sapiens OX=9606 GN=SH3KBP1 PE=1 SV=2	SH3KBP1	0.999994	2e-201	259.02	ANS(1)PSLFGTEGKPK	2	2.8587	8	0.747344	1.36746	0.459746	1.03901	0.864469	1.71148	0.391066	1.4413
Q92614	140	0.374	Down	0.0022582	S	Unconventional myosin-XVIIIa OS=Homo sapiens OX=9606 GN=MYO18A PE=1 SV=3	MYO18A	0.999853	0.0189848	78.932	RFS(1)FSQR	2	-7.1484	6	0.40457	0.982441		1.30043	0.464286	1.37367		0.98581
Q9BRZ2	475	0.413	Down	0.048796	S	E3 ubiquitin-protein ligase TRIM56 OS=Homo sapiens OX=9606 GN=TRIM56 PE=1 SV=3	TRIM56	1	2.99e-81	162.78	EPS(1)PALGPNLDGSGLLPR	2	2.3682	12		1.30938	0.908739	0.725312	0.41811	1.88492	0.293027	1.30723
Q9Y5K6	458	0.323	Down	0.028462	S	CD2-associated protein OS=Homo sapiens OX=9606 GN=CD2AP PE=1 SV=1	CD2AP	1	5.02e-16	115.41	S(1)VDFDSLTVR	2	-5.4941	6		0.815946	0.177177	1.35355	0.510667	1.19399		0.891933
Q9Y6W5	293	0.328	Down	0.031102	S	Wiskott-Aldrich syndrome protein family member 2 OS=Homo sapiens OX=9606 GN=WASF2 PE=1 SV=3	WASF2	0.771793	6.72e-103	178.23	RS(0.228)S(0.772)VVSPSHPPPAPPLGSPPGPK	3	-1.6118	6			0.319417	1.49837	0.424127	1.85588	0.603306	0.746432
Q7LBC6	278	0.405	Down	0.031844	S	Lysine-specific demethylase 3B OS=Homo sapiens OX=9606 GN=KDM3B PE=1 SV=2	KDM3B	1	0.00233036	103.76	KRES(1)IEGK	2	-3.4605	6		1.36297	0.304098	0.83499	0.6534	1.40641		1.12335
Q13501	366	0.504	Down	0.025257	S	Sequestosome-1 OS=Homo sapiens OX=9606 GN=SQSTM1 PE=1 SV=1	SQSTM1	0.98681	0	289.55	EVDPSTGELQSLQMPESEGPS(0.012)S(0.987)LDPS(0.001)QEGPTGLK	3	5.998	8	1.07853	1.1152	0.717949	2.22669	0.669194	1.46288	0.762862
P16220	142	0.355	Down	0.0078608	S	Cyclic AMP-responsive element-binding protein 1 OS=Homo sapiens OX=9606 GN=CREB1 PE=1 SV=2	CREB1	0.880277	1.26e-20	126.46	ILNDLS(0.88)S(0.12)DAPGVPR	2	3.8725	6		1.52529		1.56459	0.571176	1.58114	0.42515	0.945652
P35749	638	0.464	Down	0.0073193	S	Myosin-11 OS=Homo sapiens OX=9606 GN=MYH11 PE=1 SV=3	MYH11	0.984601	3.86e-22	128.57	MTES(0.015)S(0.985)LPSASK	2	-4.5707	14	0.688922	1.0829	0.684358	1.83736		1.5995	0.666667	1.34052
Q03701	629	0.562	Down	0.00079966	S	CCAAT/enhancer-binding protein zeta OS=Homo sapiens OX=9606 GN=CEBPZ PE=1 SV=3	CEBPZ	0.999997	8.27e-231	176.3	SQLDDHPES(1)DDEENFIDANDDEDMEK	3	4.0629	16	0.870826	1.3307	0.822295	1.59832	0.634527	1.37347	0.932564	1.49485
P42356	257	0.6	Down	0.026363	S	Phosphatidylinositol 4-kinase alpha OS=Homo sapiens OX=9606 GN=PI4KA PE=1 SV=4	PI4KA	0.997466	1.79e-28	150.81	TS(0.002)S(0.997)VSSISQVSPER	2	1.4816	12		1.08409	0.52048	0.965333	0.850251	1.21281	0.769575	1.49037
Q9UHD8	30	0.628	Down	0.0062038	S	Septin-9 OS=Homo sapiens OX=9606 GN=SEPTIN9 PE=1 SV=2	SEPTIN9	1	0	366.9	S(1)FEVEEVETPNSTPPR	2	3.9317	9	0.742481	1.36593	0.628635	1.0961	0.830207	1.0077	0.876394	1.43445
P15924	22	0.549	Down	0.032141	S	Desmoplakin OS=Homo sapiens OX=9606 GN=DSP PE=1 SV=3	DSP	1	1.32e-08	142.56	AES(1)GPDLR	2	-6.3504	8	0.698873	1.06054	0.748936	1.85676	0.495736	1.1148	0.697345	0.779938
Q6ZRV2	411	0.605	Down	0.025135	S	Protein FAM83H OS=Homo sapiens OX=9606 GN=FAM83H PE=1 SV=3	FAM83H	0.991284	2e-16	136.96	RHS(0.991)FAT(0.009)EGAGAVENFAAAR	3	-7.3434	7	0.824113	0.99353	0.790909	1.14624		1.68835	0.625	1.10832
Q08211	449	0.595	Down	0.0164608	S	ATP-dependent RNA helicase A OS=Homo sapiens OX=9606 GN=DHX9 PE=1 SV=4	DHX9	0.999988	0.000146756	102.03	RIS(1)AVSVAER	2	-5.0127	7	0.913001	1.08195	0.522332	1.40444	0.714157	1.10943		1.22222
O43294	164	0.232	Down	0.022097	S	Transforming growth factor beta-1-induced transcript 1 protein OS=Homo sapiens OX=9606 GN=TGFB1I1 PE=1 SV=2	TGFB1I1	0.999836	5.7e-09	106.35	LMAS(1)LSDFR	2	-12.344	7	0.414741	1.52431	0.515472	2.88874		2.6025	0.402715	0.660969
A0AV96	519	0.466	Down	0.02396	T	RNA-binding protein 47 OS=Homo sapiens OX=9606 GN=RBM47 PE=1 SV=2	RBM47	1	6.45e-71	172.09	PIT(1)PVYTVAPNVQR	2	4.388	6		0.935714	0.359916	1.18152	0.551799	1.0975		0.70217
Q9Y6Y8	926	1.805	Up	0.0124226	S	SEC23-interacting protein OS=Homo sapiens OX=9606 GN=SEC23IP PE=1 SV=1	SEC23IP	0.99998	1.27e-28	110.48	VVES(1)PDFSKDEDYLGK	2	6.8937	5	1.48943			0.660204	1.30353	0.843327	1.27861
O15195	238	1.652	Up	0.00784	T	Villin-like protein OS=Homo sapiens OX=9606 GN=VILL PE=2 SV=3	VILL	0.999186	5.8e-16	117.03	AAT(0.999)PS(0.001)KDINQLQK	2	2.2266	6	1.26355	0.757855		0.86827		0.637418	1.29412	0.832292
Q53EL6	94	1.84	Up	0.0150232	S	Programmed cell death protein 4 OS=Homo sapiens OX=9606 GN=PDCD4 PE=1 SV=2	PDCD4	0.998589	1.1e-20	145.95	SGLTVPT(0.001)S(0.999)PK	2	-7.6009	8	1.18092	0.945498	1.94762	0.590909	1.20035	1.02637	1.78395	0.758924
Q9UQ35	2123	1.979	Up	0.020637	S	Serine/arginine repetitive matrix protein 2 OS=Homo sapiens OX=9606 GN=SRRM2 PE=1 SV=2	SRRM2	0.999995	1.21e-96	208.03	PSMS(1)PTPLDR	2	-6.052	16	0.998408	0.66417		0.61831	1.38935		1.41979
Q07157	300	2.685	Up	0.042279	S	Tight junction protein ZO-1 OS=Homo sapiens OX=9606 GN=TJP1 PE=1 SV=3	TJP1	0.999996	5.26e-91	161.93	DDISEIQSLAS(1)DHS(1)GR	2	7.6495	7	0.684557		1.60222	0.302503	1.27464		1.21391	0.586735
Q13428	381	2.946	Up	0.025238	S	Treacle protein OS=Homo sapiens OX=9606 GN=TCOF1 PE=1 SV=3	TCOF1	1	0	272.63	AASAPAKES(1)PRK	2	0.57946	15	0.780553	0.512301	1.64241	0.210356	0.769759	0.256591	1.89205	0.746922
Q86UU1	324	1.597	Up	0.0060648	S	Pleckstrin homology-like domain family B member 1 OS=Homo sapiens OX=9606 GN=PHLDB1 PE=1 SV=1	PHLDB1	1	0.000105234	124.24	KGGHERPPS(1)PGLR	3	-7.4746	8	1.419	0.694617	1.14945	0.994686	1.25076	0.711457	1.0505	0.647713
Q14677	299	1.671	Up	0.00026415	S	Clathrin interactor 1 OS=Homo sapiens OX=9606 GN=CLINT1 PE=1 SV=1	CLINT1	0.999946	0	272.63	TIDLGAAAHYTGDKAS(1)PDQNASTHTPQSSVK	4	2.5436	17	1.15873	0.747805	1.24417	0.812757	1.53812	0.748444	1.19742	0.765179
Q8N3V7	833	1.597	Up	0.0037995	S	Synaptopodin OS=Homo sapiens OX=9606 GN=SYNPO PE=1 SV=2	SYNPO	0.999999	7.89e-67	145.34	AAS(1)PAKPSSLDLVPNLPK	2	6.9011	15		0.755519	1.42023	0.739766	1.16694	0.98373	1.29485	0.762303
Q9NTI5	1358	3.451	Up	0.0132637	S	Sister chromatid cohesion protein PDS5 homolog B OS=Homo sapiens OX=9606 GN=PDS5B PE=1 SV=1	PDS5B	0.999985	7.45e-274	243.86	AES(1)PESSAIESTQSTPQK	2	5.7851	12	0.999012	0.308017	1.86217	0.140059	1.77928	0.359959	1.31046	0.916405
P49736	41	3.578	Up	0.0161204	S	DNA replication licensing factor MCM2 OS=Homo sapiens OX=9606 GN=MCM2 PE=1 SV=4	MCM2	0.997849	9.15e-31	144.2	RTDALTS(0.002)S(0.998)PGR	2	-1.793	10	2.15989		1.16971	0.773445		0.365127	1.90628	0.324723
Q13185	176	2.413	Up	0.0031192	S	Chromobox protein homolog 3 OS=Homo sapiens OX=9606 GN=CBX3 PE=1 SV=4	CBX3	0.999275	1.41e-17	130.99	LT(0.001)WHS(0.999)CPEDEAQ	2	2.2831	8	1.48642	0.534722		0.492505	1.47722	0.931538	1.61131	0.569124
Q8IYB3	874	1.852	Up	0.025424	S	Serine/arginine repetitive matrix protein 1 OS=Homo sapiens OX=9606 GN=SRRM1 PE=1 SV=2	SRRM1	1	1.53e-62	159.98	KET(1)ES(1)EAEDNLDDLEK	2	3.4344	11		0.679012	1.45137	0.5	0.98	0.619202	0.898817
Q8WWI1	1026	1.882	Up	0.0033005	S	LIM domain only protein 7 OS=Homo sapiens OX=9606 GN=LMO7 PE=1 SV=3	LMO7	1	2.86e-273	195.66	ATLSSTSGLDLMSESGEGEIS(1)PQR	2	5.8557	7			1.11934	0.632184	1.0101	0.658427	1.2634	0.512386
Q9UMS6	777	4.587	Up	0.033101	S	Synaptopodin-2 OS=Homo sapiens OX=9606 GN=SYNPO2 PE=1 SV=2	SYNPO2	0.999842	3.16e-284	247.91	SSSSQPVTPVS(1)PVWSPGVAPTQPPAFPTSNPSK	3	5.3684	6	1.7805			0.166384	1.07176		0.837185	0.369826
Q9UHB6	686	1.848	Up	0.0182554	S	LIM domain and actin-binding protein 1 OS=Homo sapiens OX=9606 GN=LIMA1 PE=1 SV=1	LIMA1	0.999998	2.32e-285	251.42	EGHSLEMENENLVENGADS(1)DEDDNSFLK	3	5.2565	10	1.25176	0.864291	1.56129	0.487078	1.53264	0.976636	1.38959
Q09666	332	2.096	Up	0.034398	S	Neuroblast differentiation-associated protein AHNAK OS=Homo sapiens OX=9606 GN=AHNAK PE=1 SV=2	AHNAK	0.999776	3.28e-07	100.98	AGLRVS(1)APEVSVGHK	3	-8.9886	10	1.09946	0.627193	0.89931	0.743961	2.41895	0.814969	1.13158	0.462062
P27816	507	1.6	Up	0.0192352	S	Microtubule-associated protein 4 OS=Homo sapiens OX=9606 GN=MAP4 PE=1 SV=3	MAP4	1	5.54e-180	224.75	DMS(1)PLSETEMALGK	2	-0.72238	23	1.59752	0.663842	1.31419	0.827869	0.901257	0.691854	1.01375	0.833619
Q9UKV3	243	2.599	Up	0.044284	S	Apoptotic chromatin condensation inducer in the nucleus OS=Homo sapiens OX=9606 GN=ACIN1 PE=1 SV=2	ACIN1	0.999979	2.07e-10	71.935	AAKLS(1)EGS(1)QPAEEEEDQETPSR	3	0.20068	7	1.02468	0.526749	0.805651	0.473797	1.26975		2.10082
Q9UKG1	401	2.477	Up	0.020859	S	DCC-interacting protein 13-alpha OS=Homo sapiens OX=9606 GN=APPL1 PE=1 SV=1	APPL1	0.983501	1.72e-171	212.69	VNQSALEAVT(0.012)PS(0.984)PS(0.004)FQQR	2	2.8302	8	2.40162	0.602339	1.72005	0.831699	0.982346	0.827281	1.28856	0.319968
Q9NVA2	9	1.662	Up	0.025757	S	Septin-11 OS=Homo sapiens OX=9606 GN=SEPTIN11 PE=1 SV=3	SEPTIN11	1	7.74e-06	84.58	AVAVGRPS(1)NEELR	2	0.62423	5	1.13139	0.714737	1.09027				1.46021	0.762487
P45973	14	1.536	Up	0.0178227	S	Chromobox protein homolog 5 OS=Homo sapiens OX=9606 GN=CBX5 PE=1 SV=1	CBX5	0.977078	5.45e-33	124.77	TADSS(0.001)S(0.021)S(0.977)EDEEEYVVEK	2	7.9049	7	1.51968	0.730464	1.16925	0.830172	1.03317	0.948503		0.721422
O94979	527	1.791	Up	0.010998	S	Protein transport protein Sec31A OS=Homo sapiens OX=9606 GN=SEC31A PE=1 SV=3	SEC31A	0.999999	7.73e-231	239.6	DSDQVAQS(1)DGEESPAAEEQLLGEHIK	3	2.3332	15	1.29936	0.634336	1.53163	1.01875	1.05673	0.796545	1.42635	0.516742
Q9Y3L3	262	1.578	Up	0.00072168	S	SH3 domain-binding protein 1 OS=Homo sapiens OX=9606 GN=SH3BP1 PE=1 SV=3	SH3BP1	0.999999	0	269.63	ENHGQADHS(1)PSMTATHFPR	3	0.32988	18	1.3106	0.739575	1.43529	0.914261	1.09762	0.822568	1.33333	0.804959
Q13523	277	1.583	Up	0.035998	S	Serine/threonine-protein kinase PRP4 homolog OS=Homo sapiens OX=9606 GN=PRPF4B PE=1 SV=3	PRPF4B	1	7.61e-27	156.02	KKS(1)PIINESR	2	2.7696	8	1.04731	1.02877	1.30657	0.473048	1.20809	0.61523	1.25321	0.925581
Q9UI08	349	1.598	Up	0.0026017	S	Ena/VASP-like protein OS=Homo sapiens OX=9606 GN=EVL PE=1 SV=2	EVL	1	8.37e-42	176.58	TPSVAKS(1)PEAK	2	-2.9314	8	1.46667	0.866298	1.19811	0.714585	1.08611	0.803653	1.50069	0.902056
Q03252	405	1.756	Up	0.0110846	S	Lamin-B2 OS=Homo sapiens OX=9606 GN=LMNB2 PE=1 SV=4	LMNB2	0.999992	2.12e-15	149.58	LKLS(1)PSPSSR	2	-4.2301	9	1.1404	0.722503	1.81588	0.913082	1.0341	0.592629	1.21734	0.738122
Q13813	1550	1.641	Up	0.002939	S	"Spectrin alpha chain, non-erythrocytic 1 OS=Homo sapiens OX=9606 GN=SPTAN1 PE=1 SV=3"	SPTAN1	0.998402	4.97e-08	87.727	LGES(0.998)QT(0.002)LQQFSR	2	0.63559	6	1.44178	0.755221	1.1425		1.14321		1.2266	0.754185
P46379	113	2.163	Up	0.0020989	S	Large proline-rich protein BAG6 OS=Homo sapiens OX=9606 GN=BAG6 PE=1 SV=2	BAG6	0.998214	7.27e-175	213.8	APPQTHLPSGASSGTGSASAT(0.001)HGGGS(0.998)PPGTR	3	4.4615	14	1.20503		1.39562	0.506271	1.14263	0.451004	1.13829	0.735016
P52948	623	1.991	Up	0.049857	S	Nuclear pore complex protein Nup98-Nup96 OS=Homo sapiens OX=9606 GN=NUP98 PE=1 SV=4	NUP98	0.999997	1.17e-219	261.77	DSENLAS(1)PSEYPENGER	2	5.9205	8	0.76501	1.04042	1.23519	0.492625	1.89748	0.659729	1.18657	0.361055
P49023	85	1.581	Up	0.023562	S	Paxillin OS=Homo sapiens OX=9606 GN=PXN PE=1 SV=3	PXN	0.971926	2.54e-54	151.41	FIHQQPQSS(0.028)S(0.972)PVYGSSAK	3	-3.1898	16	1.26384	0.728947	0.984603	1.00711	1.11366	0.779172	1.44367	0.525172
O43491	39	2.305	Up	0.0021836	S	Band 4.1-like protein 2 OS=Homo sapiens OX=9606 GN=EPB41L2 PE=1 SV=1	EPB41L2	0.995341	0	420.06	EVAENQQNQS(0.005)S(0.995)DPEEEK	2	3.5121	9	1.01776	0.53965	1.79581	0.522801	1.21949	0.443975	1.10191	0.721578
Q9UPN7	529	1.563	Up	0.0051016	S	Serine/threonine-protein phosphatase 6 regulatory subunit 1 OS=Homo sapiens OX=9606 GN=PPP6R1 PE=1 SV=5	PPP6R1	0.905632	1.57e-133	165.24	NMVDLVNT(0.001)HHLHS(0.906)S(0.602)S(0.492)DDEDDRLK	3	6.9284	7		0.802023			1.29049		1.2999	0.85482
O14974	995	1.79	Up	0.023161	S	Protein phosphatase 1 regulatory subunit 12A OS=Homo sapiens OX=9606 GN=PPP1R12A PE=1 SV=1	PPP1R12A	1	1.34e-45	176.58	RIS(1)EMEEELK	2	-0.78153	8	1.41304	0.512326	1.40774	1.06142	0.89802	0.533181	1.35341	0.727154
P45974	623	2.544	Up	0.0497	T	Ubiquitin carboxyl-terminal hydrolase 5 OS=Homo sapiens OX=9606 GN=USP5 PE=1 SV=2	USP5	0.999999	1.98e-22	64.983	GTGLQPGEEELPDIAPPLVT(1)PDEPK	2	5.8598	6	2.1418	0.928279				0.688697	1.40244	0.47266
Q9NX40	108	3.118	Up	0.049005	S	OCIA domain-containing protein 1 OS=Homo sapiens OX=9606 GN=OCIAD1 PE=1 SV=1	OCIAD1	1	7.76e-10	117.21	LENS(1)PLGEALR	2	-4.0275	5	1.37862	0.583789			2.15278		0.955787	0.37558
Q9UGI8	168	2.727	Up	0.0093644	S	Testin OS=Homo sapiens OX=9606 GN=TES PE=1 SV=1	TES	1	0.00623915	108.3	CHELS(1)PR	2	-5.8815	7	1.56845	0.464082	1.03011	0.503741	0.921951		1.78354	0.491061
Q06587	38	2.564	Up	0.043064	S	E3 ubiquitin-protein ligase RING1 OS=Homo sapiens OX=9606 GN=RING1 PE=1 SV=2	RING1	0.999895	7.96e-13	81.031	TPQEAIMDGTEIAVS(1)PR	2	6.3103	7	2.19459	0.886234		0.43251	1.1392	0.526902		0.755297
O14545	415	1.567	Up	0.0024592	S	TRAF-type zinc finger domain-containing protein 1 OS=Homo sapiens OX=9606 GN=TRAFD1 PE=1 SV=1	TRAFD1	0.999617	2.02e-226	287.12	LDSQPQETS(1)PELPR	2	4.3709	8		0.756322	1.37835	0.749758	1.03546	0.814815	1.29047	0.831754
Q68EM7	575	2.232	Up	0.028357	S	Rho GTPase-activating protein 17 OS=Homo sapiens OX=9606 GN=ARHGAP17 PE=1 SV=1	ARHGAP17	0.97914	5.86e-56	143.7	AESSSGGGTVPSSAGILEQGPS(0.021)PGDGS(0.979)PPKPK	3	4.7672	7	0.974359	0.456686	2.02403	0.875969	1.05745		1.61707	0.573402
Q96M96	392	2.361	Up	0.0073637	S	"FYVE, RhoGEF and PH domain-containing protein 4 OS=Homo sapiens OX=9606 GN=FGD4 PE=1 SV=2"	FGD4	0.991232	3.8e-150	222.5	SLEIIST(0.001)AASHS(0.007)NS(0.991)AIR	2	4.4865	7	2.08205	0.636183	1.52083	0.843426	1.07665		1.88633	0.605924
Q641Q2	333	3.662	Up	0.00134241	S	WASH complex subunit 2A OS=Homo sapiens OX=9606 GN=WASHC2A PE=1 SV=3	WASHC2A	1	1.88e-218	190.57	ERRT(1)PS(1)DDEEDNLFAPPK	3	-2.8303	11	1.32817	0.24505	1.16012		0.948854		1.05534	0.368421
Q96PK6	582	14.485	Up	0.0046005	S	RNA-binding protein 14 OS=Homo sapiens OX=9606 GN=RBM14 PE=1 SV=2	RBM14	0.998856	0.0406332	74.424	T(0.001)RLS(0.999)PPR	2	-8.7094	6	2.17654	0.117526	1.54014		0.900194	0.0949668
Q13459	1115	1.836	Up	0.038585	S	Unconventional myosin-IXb OS=Homo sapiens OX=9606 GN=MYO9B PE=1 SV=3	MYO9B	0.975033	8.97e-113	204.37	SPLEHS(0.025)S(0.975)PEKEAPSPEK	3	-3.9826	12	1.095	0.691995	1.33002	0.632054	0.726607		1.61353	0.622271
Q9UEY8	681	1.782	Up	0.024064	S	Gamma-adducin OS=Homo sapiens OX=9606 GN=ADD3 PE=1 SV=1	ADD3	0.999572	0	304.75	IEEVLSPEGSPSKS(1)PSK	2	7.1748	45	0.960905	0.762934	1.92194	0.93266	1.11569	0.830721	1.55086	0.588502
Q8WWM7	594	1.963	Up	0.0053607	S	Ataxin-2-like protein OS=Homo sapiens OX=9606 GN=ATXN2L PE=1 SV=2	ATXN2L	0.999707	2.42e-219	239.38	EVDGLLTSEPMGS(1)PVSSK	2	6.4821	25	1.8553	0.705596	1.25742	0.575141	0.973154	0.618557	1.24977	0.819038
Q9UKJ3	1035	1.906	Up	0.020362	S	G patch domain-containing protein 8 OS=Homo sapiens OX=9606 GN=GPATCH8 PE=1 SV=2	GPATCH8	0.999943	0.00027769	104.39	SQS(1)PHYFR	2	-1.6109	8		0.876999	1.16955	0.573321		0.785032	1.6576	0.73176
Q9Y3Z3	33	1.772	Up	0.009843	S	Deoxynucleoside triphosphate triphosphohydrolase SAMHD1 OS=Homo sapiens OX=9606 GN=SAMHD1 PE=1 SV=2	SAMHD1	1	0	302.31	TPSNTPSAEADWS(1)PGLELHPDYK	3	-0.56292	16	1.19204	0.699158	1.76869	0.6306	1.27996	0.859143	0.925047	0.726675
P51003	24	2.025	Up	0.028198	S	Poly(A) polymerase alpha OS=Homo sapiens OX=9606 GN=PAPOLA PE=1 SV=4	PAPOLA	0.988687	4.73e-202	226.06	HYGIT(0.011)S(0.989)PISLAAPK	2	2.6163	7	1.86998	0.803097	0.958656	0.726326		0.963801	2.05182	0.720037
Q9NYF8	397	1.954	Up	0.035475	S	Bcl-2-associated transcription factor 1 OS=Homo sapiens OX=9606 GN=BCLAF1 PE=1 SV=2	BCLAF1	1	0	472.78	FNDS(1)EGDDTEETEDYR	2	7.0047	20	1.46854	0.756522	1.60575	0.665529	0.7781	0.382048	1.46894	0.918582
Q92614	1970	2.529	Up	0.0064229	S	Unconventional myosin-XVIIIa OS=Homo sapiens OX=9606 GN=MYO18A PE=1 SV=3	MYO18A	0.999957	4.84e-93	135.23	LEGDS(1)DVDSELEDR	2	5.1235	12	1.85484	0.604917	1.83426		1.20771	0.6379	0.972274	0.497496
Q32MZ4	714	2.92	Up	0.0041043	S	Leucine-rich repeat flightless-interacting protein 1 OS=Homo sapiens OX=9606 GN=LRRFIP1 PE=1 SV=2	LRRFIP1	0.983383	5.97e-149	241.15	IDGATQS(0.017)S(0.983)PAEPK	2	2.5872	6	1.43506	0.381285	0.82823		1.02625	0.392537	1.23014
P53814	245	1.605	Up	0.005204	S	Smoothelin OS=Homo sapiens OX=9606 GN=SMTN PE=1 SV=7	SMTN	0.948939	1.31e-79	151.52	T(0.026)T(0.026)S(0.949)PEPQESPTLPSTEGQVVNK	2	5.8205	6		0.606218	1.19587		1.11813	0.761649	0.992312	0.69186
Q99959	155	2.452	Up	0.015141	S	Plakophilin-2 OS=Homo sapiens OX=9606 GN=PKP2 PE=1 SV=2	PKP2	0.996031	1.44e-52	173.26	RLEIS(1)PDS(0.004)S(0.996)PER	2	3.2452	22	1.11765	0.622747	2.3681	0.701784	1.08036	0.660581	2.53191	0.909882
P20700	23	2.692	Up	0.0041953	S	Lamin-B1 OS=Homo sapiens OX=9606 GN=LMNB1 PE=1 SV=2	LMNB1	0.946312	4.48e-16	117.77	AGGPTTPLS(0.946)PT(0.054)R	2	-5.0678	7	1.8167	0.591388	1.02775		1.24581	0.618846	1.64109	0.386503
Q9H410	58	1.885	Up	0.0100405	S	Kinetochore-associated protein DSN1 homolog OS=Homo sapiens OX=9606 GN=DSN1 PE=1 SV=2	DSN1	0.993552	2.72e-05	124.81	IHLGS(0.006)S(0.994)PK	2	-6.9663	8		0.64914	1.64183	0.952867	1.39515	0.737319		0.883166
P31943	104	1.526	Up	0.00178245	S	Heterogeneous nuclear ribonucleoprotein H OS=Homo sapiens OX=9606 GN=HNRNPH1 PE=1 SV=4	HNRNPH1	1	0	326.8	HTGPNS(1)PDTANDGFVR	2	6.6392	27	1.24444	0.752856	1.03507	0.695485	1.33888	0.862857	1.25739	0.884013
O94875	1017	1.769	Up	0.0023155	S	Sorbin and SH3 domain-containing protein 2 OS=Homo sapiens OX=9606 GN=SORBS2 PE=1 SV=3	SORBS2	0.922214	2.05e-171	209.03	GAEDYPDPPIPHS(0.004)YS(0.922)S(0.074)DR	2	6.2605	12	1.24275	0.609824	1.33833	0.738173		0.746114	1.12335
Q8N6H7	146	1.821	Up	0.00181643	S	ADP-ribosylation factor GTPase-activating protein 2 OS=Homo sapiens OX=9606 GN=ARFGAP2 PE=1 SV=1	ARFGAP2	1	6.75e-126	208.7	HGTDLWIDNMSSAVPNHS(1)PEKK	3	3.0146	25	1.46756	0.636442	1.3554	0.955916	1.18108	0.760756	1.36078	0.593726
P16401	18	1.667	Up	0.005023	S	Histone H1.5 OS=Homo sapiens OX=9606 GN=H1-5 PE=1 SV=3	H1-5	1	0	318.84	SETAPAETATPAPVEKS(1)PAK	2	5.127	17	0.913357	0.656762	1.43271	0.880835	1.28976	0.694329	1.22746	0.684898
Q96K76	832	1.741	Up	0.047718	S	Ubiquitin carboxyl-terminal hydrolase 47 OS=Homo sapiens OX=9606 GN=USP47 PE=1 SV=3	USP47	0.997558	4.1e-90	164.48	LFVLLPEQS(0.998)PVS(0.002)YSK	2	0.7016	6	1.78389	0.621866	1.18943	0.795604	1.06093	0.899683
Q8IXM2	96	1.622	Up	0.014779	S	Chromatin complexes subunit BAP18 OS=Homo sapiens OX=9606 GN=BAP18 PE=1 SV=1	BAP18	1	3.02e-187	246.66	KVYEDSGIPLPAES(1)PK	2	5.939	19	1.27763	0.738318	1.3858	1.00096	0.962227	0.544944	1.21844	0.701367
Q53T59	249	1.62	Up	0.022496	S	HCLS1-binding protein 3 OS=Homo sapiens OX=9606 GN=HS1BP3 PE=1 SV=1	HS1BP3	0.99999	7.57e-14	109.82	KLS(1)PQDPSEDVSSVDPLK	2	6.9227	12	1.06785	0.823779	1.32208	0.805269	1.08788	0.483384	1.46147	0.937349
Q12888	1068	1.86	Up	0.040897	S	TP53-binding protein 1 OS=Homo sapiens OX=9606 GN=TP53BP1 PE=1 SV=2	TP53BP1	0.997258	1.53e-32	164.48	GNLLHFPS(0.003)S(0.997)QGEEEKEK	3	-6.0387	10	1.37406	0.668689	0.909245	0.955422	1.041	0.761853	2.21517	0.592008
Q99973	397	1.523	Up	0.031577	S	Telomerase protein component 1 OS=Homo sapiens OX=9606 GN=TEP1 PE=1 SV=2	TEP1	1	6.1e-29	128.97	S(1)PGMEPPFSHR	2	-1.9999	15	1.72938	0.755861	1.27518	0.991444	0.965208	0.967715	1.24194	0.707983
Q8TDN6	261	1.889	Up	0.027182	S	Ribosome biogenesis protein BRX1 homolog OS=Homo sapiens OX=9606 GN=BRIX1 PE=1 SV=2	BRIX1	0.999621	5.5e-154	221.64	IFQGSFGGPTLYENPHYQS(1)PNMHR	3	4.4041	7		0.547287	1.27878	0.80122	0.896599	0.515625	1.3459
P23497	410	2.09	Up	0.048981	S	Nuclear autoantigen Sp-100 OS=Homo sapiens OX=9606 GN=SP100 PE=1 SV=3	SP100	0.87778	3.4e-257	228.46	VIGQDHDFSES(0.122)S(0.878)EEEAPAEASSGALR	3	3.6252	7	1.06678		0.951974		0.791115	0.344031	1.42286	0.66878
Q15154	65	2.684	Up	0.0180241	S	Pericentriolar material 1 protein OS=Homo sapiens OX=9606 GN=PCM1 PE=1 SV=5	PCM1	1	4.37e-90	200.13	VTNDIS(1)PESSPGVGR	2	1.5589	10		0.819773	1.60568	0.314345	1.45037	0.554113	2.18507	0.914995
O00273	28	1.633	Up	0.049404	S	DNA fragmentation factor subunit alpha OS=Homo sapiens OX=9606 GN=DFFA PE=1 SV=1	DFFA	1	5.84e-172	237.79	NYS(1)REQHGVAASCLEDLR	3	-3.0043	9	1.07877	0.706392	1.52988	0.794661	0.816497	0.560577	1.55326	0.987565
P06748	70	1.858	Up	0.000241	S	Nucleophosmin OS=Homo sapiens OX=9606 GN=NPM1 PE=1 SV=2	NPM1	1	0	267.39	TVSLGAGAKDELHIVEAEAMNYEGS(1)PIK	3	8.2917	84	1.4598	0.712834	1.37582	0.638114	1.03781	0.704955	1.23739	0.69475
Q8IWR0	210	3.574	Up	0.025642	T	Zinc finger CCCH domain-containing protein 7A OS=Homo sapiens OX=9606 GN=ZC3H7A PE=1 SV=1	ZC3H7A	1	1.38e-12	76.117	ALNHSVEDIEPDLLT(1)PR	2	6.2807	8	1.47516	0.559956	1.16183	0.451382	0.853721		3.45896	0.447186
Q9NY27	226	2.238	Up	0.0094374	S	Serine/threonine-protein phosphatase 4 regulatory subunit 2 OS=Homo sapiens OX=9606 GN=PPP4R2 PE=1 SV=3	PPP4R2	0.999578	1.13e-136	185.67	NHSDSSTSESEVSSVS(1)PLK	2	4.9172	9	1.21477	0.644769	1.62784	0.779423	1.11021	0.385772		0.545368
P48681	680	1.682	Up	0.049485	S	Nestin OS=Homo sapiens OX=9606 GN=NES PE=1 SV=2	NES	1	0	346.7	ENQEPLRS(1)PEVGDEEALRPLTK	3	2.1794	14	1.68993	0.620838	0.8621	0.738747	0.922535	0.906949	1.63006	0.768212
P51610	1507	1.518	Up	0.0196449	S	Host cell factor 1 OS=Homo sapiens OX=9606 GN=HCFC1 PE=1 SV=2	HCFC1	1	1.4e-65	161.58	AVTTVTQSTPVPGPSVPPPEELQVS(1)PGPR	3	3.1606	12	1.21072	0.886076	1.24194	0.809933	0.885067	0.648531	1.49784	0.84127
O15027	74	1.527	Up	0.0173605	S	Protein transport protein Sec16A OS=Homo sapiens OX=9606 GN=SEC16A PE=1 SV=4	SEC16A	0.925952	1.53e-111	162.26	S(0.074)S(0.926)PPVLQGPAPAGFSQHPGLLVPHTHAR	4	0.3483	12	1.48507	0.798795	1.11309	1.02099	1.10846	0.788654	1.1687	0.584332
Q9BPX5	64	2.036	Up	0.033739	S	Actin-related protein 2/3 complex subunit 5-like protein OS=Homo sapiens OX=9606 GN=ARPC5L PE=1 SV=1	ARPC5L	0.999172	0.00080852	70.638	AFHAALRNS(0.999)PVNT(0.001)K	2	6.7489	7		0.537864	1.32541		1.13487	0.670233
Q9H307	100	2.706	Up	0.03774	S	Pinin OS=Homo sapiens OX=9606 GN=PNN PE=1 SV=5	PNN	1	3.74e-51	148.22	RES(1)RQES(1)DPEDDDVK	2	4.931	23	0.70184	1.14594	1.39561	0.224612	1.26156	0.313325	2.20102	0.371094
Q6PD62	970	1.74	Up	0.048259	S	RNA polymerase-associated protein CTR9 homolog OS=Homo sapiens OX=9606 GN=CTR9 PE=1 SV=1	CTR9	1	8.6e-171	240.17	GEEGS(1)DDDETENGPKPK	2	2.9313	8	0.776215	0.59209	1.44016	0.429688	1.35574	0.659041	1.21991	1.0725
Q9UID3	18	1.848	Up	0.0129769	S	Vacuolar protein sorting-associated protein 51 homolog OS=Homo sapiens OX=9606 GN=VPS51 PE=1 SV=2	VPS51	0.998669	1.09e-40	136.31	AAAAAAGPSPGS(0.001)GPGDS(0.999)PEGPEGEAPER	3	1.3734	6	1.06553		1.59091	0.745384	1.1571		1.41252	0.66859
P49792	2280	1.594	Up	0.0023756	S	E3 SUMO-protein ligase RanBP2 OS=Homo sapiens OX=9606 GN=RANBP2 PE=1 SV=2	RANBP2	0.99998	1.55e-21	146.34	SALSPSKS(1)PAK	2	-3.3349	7	1.37678	0.755079		0.89978	1.18608	0.914062	1.36821	0.71875

## Sheet: G-Phosphorylated proteins
Protein accession	Position	Ratio	Regulated Type	P value	Amino acid	Protein description	Gene	Localization probability	PEP	Score	Modified sequence	Charge	Mass error [ppm]	MS/MS Count	III_IV_C	III_IV_N	I_II_C	I_II_N	M_C	M_N	V_C	V_N
Q5T5C0	692	0.164	Down	0.0066028	S	Syntaxin-binding protein 5 OS=Homo sapiens OX=9606 GN=STXBP5 PE=1 SV=1	STXBP5	1	7.59e-48	125.64	QPS(1)GAGLCDISEGTVVPEDR	2	5.501	9		0.874625	0.28266	1.17287	0.105721	1.66694		1.01502
Q86W92	794	0.64	Down	0.0093168	S	Liprin-beta-1 OS=Homo sapiens OX=9606 GN=PPFIBP1 PE=1 SV=2	PPFIBP1	0.999999	1.14e-143	240.77	RRPS(1)DENTIAPSEVQK	3	-5.1237	15	1.08973	1.45572	0.884436	1.2503	0.662074	1.17921	0.845659	1.5563
O60716	352	0.291	Down	0.0025579	S	Catenin delta-1 OS=Homo sapiens OX=9606 GN=CTNND1 PE=1 SV=1	CTNND1	1	2.59e-31	144.51	GS(1)LAS(1)LDS(1)LRK	2	-1.0116	20	0.524217	0.818568	0.259907	1.35221	0.332953	1.90357	0.51634	1.52924
Q05397	843	0.45	Down	0.020565	S	Focal adhesion kinase 1 OS=Homo sapiens OX=9606 GN=PTK2 PE=1 SV=2	PTK2	0.99498	1.09e-82	135.22	GS(0.995)IDREDGS(0.005)LQGPIGNQHIYQPVGKPDPAAPPK	4	4.8774	8	0.828436	1.08473	0.369966	1.74112	0.682119	1.96272	0.686188	0.91716
Q9ULU4	425	0.412	Down	0.0150419	S	Protein kinase C-binding protein 1 OS=Homo sapiens OX=9606 GN=ZMYND8 PE=1 SV=2	ZMYND8	0.998974	3.59e-07	99.276	RIS(0.999)LS(0.001)DMPR	2	-9.3474	7		1.61437	0.45389	1.87945	0.670541	1.61222	0.98091
Q02952	1760	0.485	Down	0.0019038	T	A-kinase anchor protein 12 OS=Homo sapiens OX=9606 GN=AKAP12 PE=1 SV=4	AKAP12	1	4.02e-10	102.95	AIT(1)PQAQEELQK	2	-0.44031	9	0.667196	1.40282		1.11353		1.43023	0.650451	1.49155
Q8N4X5	344	0.203	Down	0.037779	S	Actin filament-associated protein 1-like 2 OS=Homo sapiens OX=9606 GN=AFAP1L2 PE=1 SV=1	AFAP1L2	0.999186	1.85e-50	167.01	KKS(0.999)T(0.001)SLEPVER	2	0.36968	8	0.89639	2.25966	0.134194	2.97754		3.251	0.373224	0.725543
Q9P2M7	332	0.537	Down	0.01594	S	Cingulin OS=Homo sapiens OX=9606 GN=CGN PE=1 SV=2	CGN	1	0.000142542	128.97	RKVS(1)LVLEK	2	-4.1938	14	0.597895	1.14777	0.701724	1.10924	0.717172	0.878357	0.325843	1.22901
Q5VT52	1099	0.609	Down	0.049543	S	Regulation of nuclear pre-mRNA domain-containing protein 2 OS=Homo sapiens OX=9606 GN=RPRD2 PE=1 SV=1	RPRD2	1	1.46e-12	112.06	RMS(1)GEPIQTVESIR	2	3.0044	9	0.572716	1.25214	0.542729	1.23745	0.799007	1.64536	1.16094	0.913366
O00515	272	0.44	Down	0.0120967	S	Ladinin-1 OS=Homo sapiens OX=9606 GN=LAD1 PE=1 SV=2	LAD1	0.999627	1.21e-24	142.02	ALASEKS(1)PTADAKPAPK	3	-1.5397	16	0.407942	1.31971	0.607222	1.3204	1.14431	1.87068	0.421562	1.35427
P46821	1915	0.501	Down	2.44e-06	S	Microtubule-associated protein 1B OS=Homo sapiens OX=9606 GN=MAP1B PE=1 SV=2	MAP1B	0.999564	1.04e-149	196.87	TTKS(1)PSDSGYSYETIGK	2	4.4576	8	0.681379	1.40226	0.677469	1.36959	0.800633	1.46936	0.725765	1.51867
P42166	74	0.643	Down	0.041762	T	"Lamina-associated polypeptide 2, isoform alpha OS=Homo sapiens OX=9606 GN=TMPO PE=1 SV=2"	TMPO	1	0	306.89	GPPDFSSDEEREPT(1)PVLGSGAAAAGR	3	1.373	17	1.15617	1.29884	0.641509	1.28874	0.67776	1.17762	0.824238	1.36449
P29966	118	0.383	Down	0.00185775	S	Myristoylated alanine-rich C-kinase substrate OS=Homo sapiens OX=9606 GN=MARCKS PE=1 SV=4	MARCKS	0.993347	1.54e-254	320.14	EAPAEGEAAEPGS(0.993)PT(0.007)AAEGEAASAASSTSSPK	3	5.0478	13	0.621967	1.38879	0.310591	1.3844	0.646453	1.68577	0.584906	1.18467
O60716	346	0.514	Down	0.031103	S	Catenin delta-1 OS=Homo sapiens OX=9606 GN=CTNND1 PE=1 SV=1	CTNND1	1	1.02e-06	126.17	GS(1)LAS(1)LDS(1)LRK	2	-1.0116	31	0.599715	0.671155	0.543124	1.0453	0.799316	1.55536	0.555556	1.58628
Q9UJU6	269	0.237	Down	0.047376	S	Drebrin-like protein OS=Homo sapiens OX=9606 GN=DBNL PE=1 SV=1	DBNL	0.997701	4.11e-180	263.12	AMS(0.998)T(0.002)TSISSPQPGK	2	2.9549	15	0.477032	0.642369	0.11025	2.91392	0.246951	2.47476	0.7625	0.697268
P42566	796	0.632	Down	0.00160233	S	Epidermal growth factor receptor substrate 15 OS=Homo sapiens OX=9606 GN=EPS15 PE=1 SV=2	EPS15	1	6.78e-161	257.55	S(1)INKLDS(1)PDPFK	2	0.77232	16	0.763529	1.09886	0.605181	1.23317	0.849952	1.31178	0.822564	1.16651
Q14678	325	0.573	Down	0.046342	S	KN motif and ankyrin repeat domain-containing protein 1 OS=Homo sapiens OX=9606 GN=KANK1 PE=1 SV=3	KANK1	1	0	337.45	SYS(1)AGNASQLEQLSR	2	4.1058	8	1.22647	1.41153	0.435401	1.12731	0.638498	1.57599	1.0159	1.67057
Q8WWI1	1586	0.409	Down	0.039501	S	LIM domain only protein 7 OS=Homo sapiens OX=9606 GN=LMO7 PE=1 SV=3	LMO7	0.886128	5.3e-91	198.44	TSTTGVATT(0.002)QS(0.886)PT(0.112)PR	2	6.07	7	1.19644		0.713812	1.65057	0.5	2.93933	0.713918	1.14081
Q04726	217	0.44	Down	0.00022487	S	Transducin-like enhancer protein 3 OS=Homo sapiens OX=9606 GN=TLE3 PE=1 SV=2	TLE3	0.999978	3.13e-31	128.28	HRGS(1)ADYSMEAK	2	1.3998	10	0.584343	1.57851	0.551272	1.60406	0.782104	1.18827	0.601472	1.34969
Q13459	1354	0.48	Down	0.0073579	S	Unconventional myosin-IXb OS=Homo sapiens OX=9606 GN=MYO9B PE=1 SV=3	MYO9B	0.995654	2.09e-139	255.37	RT(0.004)S(0.996)FSTSDVSK	2	-1.1741	6	0.768333		0.574855	1.4605	0.906428	1.67876	0.764597
Q14157	454	0.346	Down	0.0026553	S	Ubiquitin-associated protein 2-like OS=Homo sapiens OX=9606 GN=UBAP2L PE=1 SV=2	UBAP2L	0.921798	9.85e-211	242.48	SPAVATSTAAPPPPS(0.072)S(0.922)PLPS(0.006)K	2	6.6099	10	0.817241	2.33526	0.418579	1.70275	0.968323	2.47619	0.577545	1.51835
P46821	1400	0.636	Down	0.029919	S	Microtubule-associated protein 1B OS=Homo sapiens OX=9606 GN=MAP1B PE=1 SV=2	MAP1B	0.999997	1.2e-256	230.75	VLS(1)PLRS(1)PPLIGSESAYESFLSADDK	3	-2.0966	7	0.842759	1.47428	0.725309		0.72943		0.942976	1.07467
Q9HBL0	1105	0.629	Down	5.52e-05	T	Tensin-1 OS=Homo sapiens OX=9606 GN=TNS1 PE=1 SV=2	TNS1	0.997917	1.66e-31	110.91	T(0.998)PT(0.002)QPLLESGFR	2	-0.39255	8	0.866842	1.42945	0.748619	1.32509	0.851579	1.27402	0.881914	1.29201
Q9NYV4	1244	0.435	Down	0.0069162	T	Cyclin-dependent kinase 12 OS=Homo sapiens OX=9606 GN=CDK12 PE=1 SV=2	CDK12	0.974071	8.59e-35	130	RT(0.974)PT(0.026)MPQEEAAACPPHILPPEK	3	0.47283	6		1.27318	0.773288	1.3913	0.565993	1.90811		1.5813
Q9C0C2	1158	0.317	Down	0.0133046	S	182 kDa tankyrase-1-binding protein OS=Homo sapiens OX=9606 GN=TNKS1BP1 PE=1 SV=4	TNKS1BP1	1	1.41e-164	236.37	TTAGS(1)VDWTDQLGLR	2	3.5802	8	0.728395	1.1385	0.279267	1.57157	0.600384	2.88849	0.466443	0.947141
Q86YS7	260	0.619	Down	0.014298	S	C2 domain-containing protein 5 OS=Homo sapiens OX=9606 GN=C2CD5 PE=1 SV=1	C2CD5	0.981986	5.06e-77	168.91	LSSPAAFLPACNS(0.982)PS(0.018)K	2	4.3342	8	0.750992	1.22797	0.5716	1.20711	0.936134	1.36788		1.05929
Q86X29	436	0.486	Down	0.037578	S	Lipolysis-stimulated lipoprotein receptor OS=Homo sapiens OX=9606 GN=LSR PE=1 SV=4	LSR	0.981747	1.04e-86	144.38	AMSEVT(0.018)S(0.982)LHEDDWR	2	7.7124	7	0.733138	0.88966	0.546463	1.7638		1.58062	0.566096	0.834727
Q8WWI1	1493	0.313	Down	0.00088373	S	LIM domain only protein 7 OS=Homo sapiens OX=9606 GN=LMO7 PE=1 SV=3	LMO7	0.994703	3.44e-165	231.82	S(0.005)AS(0.995)VNKEPVSLPGIMR	2	5.4868	20	0.694509	1.90808	0.372376	1.69425	0.775253	2.59101	0.604124	1.61538
Q9UMZ2	752	0.493	Down	0.0082577	S	Synergin gamma OS=Homo sapiens OX=9606 GN=SYNRG PE=1 SV=2	SYNRG	1	6.5e-68	170.98	QLS(1)LEGSGLGVEDLK	2	5.1786	19		1.54787	0.62374	1.78985	0.784696	1.06759	0.627119	1.10436
Q9H4L5	251	0.429	Down	0.00177927	S	Oxysterol-binding protein-related protein 3 OS=Homo sapiens OX=9606 GN=OSBPL3 PE=1 SV=1	OSBPL3	0.999863	3.38e-227	224.47	TYS(1)APAINAIQGGSFESPK	2	7.4451	8	0.751004	2.3607	0.8295	1.61958	1.03647	1.50196	0.568988	1.95216
P48553	708	0.357	Down	0.023776	S	Trafficking protein particle complex subunit 10 OS=Homo sapiens OX=9606 GN=TRAPPC10 PE=1 SV=2	TRAPPC10	0.955902	3.71e-196	206.87	RQES(0.956)S(0.055)S(0.098)S(0.891)LEMPSGVALEEGAHVLR	3	3.5416	12	0.411248	0.577594	0.575392	1.99136	0.398472	1.20702	0.65212	1.93669
Q09666	5332	0.518	Down	0.032722	S	Neuroblast differentiation-associated protein AHNAK OS=Homo sapiens OX=9606 GN=AHNAK PE=1 SV=2	AHNAK	1	1e-45	166.48	VHAPGLNLS(1)GVGGK	2	0.80224	6	0.692973	0.89386		1.4219		1.23493	0.46824	0.935798
Q14160	1378	0.349	Down	0.026524	S	Protein scribble homolog OS=Homo sapiens OX=9606 GN=SCRIB PE=1 SV=4	SCRIB	1	2.69e-15	146.34	RVS(1)LVGADDLRK	3	-11.659	12	1.16304	1.24521	0.169243	1.8838	0.428249	1.99354	0.385266	1.02054
P46821	1932	0.461	Down	1.7e-05	T	Microtubule-associated protein 1B OS=Homo sapiens OX=9606 GN=MAP1B PE=1 SV=2	MAP1B	0.999721	3.78e-149	184.96	TTKT(1)PEDGDYSYEIIEK	2	6.0523	11	0.686207	1.49588	0.583333	1.38402	0.748418	1.43036	0.699844	1.59067
Q9H6Z4	126	0.579	Down	0.021582	S	Ran-binding protein 3 OS=Homo sapiens OX=9606 GN=RANBP3 PE=1 SV=1	RANBP3	0.970193	1.94e-29	123.24	T(0.015)S(0.015)S(0.97)LTQFPPSQSEER	2	4.7173	23	0.46303	1.1756	0.600926	1.12004	0.916816	0.997227		1.27108
Q12802	1642	0.566	Down	0.0081971	S	A-kinase anchor protein 13 OS=Homo sapiens OX=9606 GN=AKAP13 PE=1 SV=2	AKAP13	0.999993	2.31e-18	106.79	VDS(1)LVSLSEEDLESDQR	2	4.6257	8	0.773006	1.47155	0.641461	1.36891	0.888574	0.892737	0.617866	1.42503
Q7Z5L9	455	0.471	Down	0.047637	S	Interferon regulatory factor 2-binding protein 2 OS=Homo sapiens OX=9606 GN=IRF2BP2 PE=1 SV=2	IRF2BP2	0.999957	0.00148593	63.355	RNS(1)NS(1)PPS(0.946)PS(0.051)S(0.004)MNQR	2	4.9959	5		1.08161	0.616561	0.83714	0.398092			1.31158
Q9H307	66	0.536	Down	0.020424	S	Pinin OS=Homo sapiens OX=9606 GN=PNN PE=1 SV=5	PNN	0.999833	2.49e-68	182.22	RGFS(1)DSGGGPPAK	2	2.9658	13	0.711656	1.19116	0.415428	1.26643	0.634572	1.46699	1.16031	1.52441
P49757	438	0.539	Down	0.024943	S	Protein numb homolog OS=Homo sapiens OX=9606 GN=NUMB PE=1 SV=2	NUMB	0.998613	1.12e-21	142.74	RT(0.001)PS(0.999)EADR	2	-4.8667	8	0.604782		0.584977	1.62469	1.11016	1.31379	0.611765	1.11379
A0MZ66	494	0.663	Down	0.00113808	S	Shootin-1 OS=Homo sapiens OX=9606 GN=SHTN1 PE=1 SV=4	SHTN1	0.996647	1.25e-228	249.97	VTAEADSS(0.002)S(0.997)PT(0.001)GILATSESK	2	7.4637	18	0.800648	1.1248	0.712693	1.0549	0.754655	1.02443	0.763533	1.37074
P23588	497	0.408	Down	0.0172806	S	Eukaryotic translation initiation factor 4B OS=Homo sapiens OX=9606 GN=EIF4B PE=1 SV=2	EIF4B	0.996966	0	284.9	S(0.003)QS(0.997)SDTEQQSPTSGGGK	2	5.573	6	0.745931	1.8487	0.415757		0.789836	1.25686		1.68096
O43491	598	0.534	Down	0.040677	S	Band 4.1-like protein 2 OS=Homo sapiens OX=9606 GN=EPB41L2 PE=1 SV=1	EPB41L2	0.99946	1.05e-80	152.17	EVRS(0.999)PT(0.001)KAPHLQLIEGK	4	-8.2675	21		1.15139	0.427545	1.34202	0.923077	1.38266	0.526115	0.809745
Q5VV41	208	0.282	Down	0.0165372	S	Rho guanine nucleotide exchange factor 16 OS=Homo sapiens OX=9606 GN=ARHGEF16 PE=1 SV=1	ARHGEF16	1	3.6e-38	117.62	GHKGS(1)FKDDPQLYQEIQER	3	-2.8878	7		0.941243	0.230612	1.06124	0.411209	1.40947
P29353	427	0.285	Down	0.022843	Y	SHC-transforming protein 1 OS=Homo sapiens OX=9606 GN=SHC1 PE=1 SV=4	SHC1	0.99018	0	265.89	ELFDDPS(0.01)Y(0.99)VNVQNLDK	2	6.8605	7	0.581843	1.50428		1.8822	0.361455	2.22459	0.385529	0.61238
Q07157	617	0.595	Down	0.0033799	S	Tight junction protein ZO-1 OS=Homo sapiens OX=9606 GN=TJP1 PE=1 SV=3	TJP1	1	3.76e-113	219.59	S(1)REDLSAQPVQTK	2	2.8324	12	0.857815	1.22747	0.814444	1.15669	0.758481	1.64444	0.763204
Q12802	1489	0.618	Down	0.00082005	S	A-kinase anchor protein 13 OS=Homo sapiens OX=9606 GN=AKAP13 PE=1 SV=2	AKAP13	0.999777	4.24e-113	246.47	HSSHGS(1)DVSLSQILKPNR	3	-1.5787	6	0.865031		0.796092	1.41766	0.823418	1.2324	0.789909
Q07157	175	0.254	Down	0.00056294	S	Tight junction protein ZO-1 OS=Homo sapiens OX=9606 GN=TJP1 PE=1 SV=3	TJP1	0.999992	0.00140044	80.815	S(1)VAS(0.921)S(0.079)QPAKPTK	2	-2.2302	7		1.48242			0.339257	1.27719	0.387324	1.53163
Q8IVF2	280	0.53	Down	0.0044627	S	Protein AHNAK2 OS=Homo sapiens OX=9606 GN=AHNAK2 PE=1 SV=2	AHNAK2	0.999994	8.75e-231	273.23	SHS(1)SSEAYEPR	2	-1.8105	8	0.993756	2.16031	1.20444	1.31123	0.952442	2.16064	0.827038	1.86638
Q63ZY3	406	0.609	Down	0.031417	S	KN motif and ankyrin repeat domain-containing protein 2 OS=Homo sapiens OX=9606 GN=KANK2 PE=1 SV=1	KANK2	0.999998	0.0091811	120.33	KIS(1)ITER	2	-9.4451	8	0.711569	1.14026	0.607623	1.67246	0.933333	1.33876	0.783091	0.837093
Q9HBL0	621	0.527	Down	0.0093978	S	Tensin-1 OS=Homo sapiens OX=9606 GN=TNS1 PE=1 SV=2	TNS1	0.999932	0	303.13	SQS(1)FSEAEPQLPPAPVR	2	5.6046	12	0.555702	1.63067	0.899632	1.24971	0.683158	1.07829	0.912989	1.83687
P23497	18	0.656	Down	0.047635	S	Nuclear autoantigen Sp-100 OS=Homo sapiens OX=9606 GN=SP100 PE=1 SV=3	SP100	1	1.86e-135	205.19	RLNECIS(1)PVANEMNHLPAHSHDLQR	4	-0.44442	23	1.23801	1.3064	0.733191	1.57809	0.855807	1.37484	0.617143	0.988906
Q6WCQ1	993	0.569	Down	0.0068645	S	Myosin phosphatase Rho-interacting protein OS=Homo sapiens OX=9606 GN=MPRIP PE=1 SV=3	MPRIP	0.999981	7.84e-20	153.25	SKS(1)NPDFLK	2	-5.4991	16	1.06648	1.48897	0.556761	1.50148	0.927305	1.29046	0.750507	1.52227
Q86W92	636	0.445	Down	0.0098442	S	Liprin-beta-1 OS=Homo sapiens OX=9606 GN=PPFIBP1 PE=1 SV=2	PPFIBP1	0.999836	9.17e-29	117.9	DLGQS(1)NSDLDMPFAK	2	5.7961	7	1.03739	1.56273		1.60339	0.452502	1.87634	0.66045	1.40168
Q02952	1116	0.533	Down	0.0046776	T	A-kinase anchor protein 12 OS=Homo sapiens OX=9606 GN=AKAP12 PE=1 SV=4	AKAP12	0.998589	3.64e-10	132.9	VVGQT(0.001)T(0.999)PESFEK	2	-0.72717	5	0.830024	1.32817				1.46657	0.687563	1.47635
P46821	1949	0.455	Down	0.000144128	T	Microtubule-associated protein 1B OS=Homo sapiens OX=9606 GN=MAP1B PE=1 SV=2	MAP1B	0.972759	4.18e-41	174.46	T(0.007)T(0.02)RT(0.973)PEEGGYSYDISEK	3	-4.6159	6	0.615862	1.36111		1.47392	0.650316	1.26741		1.46533
P46821	891	0.526	Down	0.00119925	S	Microtubule-associated protein 1B OS=Homo sapiens OX=9606 GN=MAP1B PE=1 SV=2	MAP1B	1	0	257.99	GPAES(1)PDEGITTTEGEGECEQTPEELEPVEK	3	6.7963	8	0.883448	1.50514	0.820988	1.52497	0.626582	1.46797	0.63297	1.13733
Q12929	685	0.219	Down	0.000199203	S	Epidermal growth factor receptor kinase substrate 8 OS=Homo sapiens OX=9606 GN=EPS8 PE=1 SV=1	EPS8	1	1.15e-123	260.75	RKS(1)QMEEVQDELIHR	3	-2.8175	18	0.52692	1.67769	0.355904	3.23701	0.650579	2.27164	0.472387	1.97227
Q68CZ2	776	0.625	Down	0.007417	S	Tensin-3 OS=Homo sapiens OX=9606 GN=TNS3 PE=1 SV=2	TNS3	1	4.85e-254	199.17	KLS(1)LGQYDNDAGGQLPFSK	2	5.3971	18	0.824576	1.13812	0.909639	1.4969	0.847126	1.58243	0.703467	1.04061
Q5VV41	577	0.51	Down	0.0144635	S	Rho guanine nucleotide exchange factor 16 OS=Homo sapiens OX=9606 GN=ARHGEF16 PE=1 SV=1	ARHGEF16	0.892743	7e-279	283.88	S(0.04)S(0.893)S(0.067)VPHPFQVTLLR	3	-12.2	9		1.11977	0.609184		0.653097	1.49286		1.10207
Q13136	763	0.26	Down	0.003019	S	Liprin-alpha-1 OS=Homo sapiens OX=9606 GN=PPFIA1 PE=1 SV=1	PPFIA1	0.999985	1.76e-91	194.83	GALHTVS(1)HEDIR	2	4.117	10	0.583924	1.38205	0.391777	2.97493	0.739837	1.94053	0.464646
Q4L180	1000	0.601	Down	0.025083	S	Filamin A-interacting protein 1-like OS=Homo sapiens OX=9606 GN=FILIP1L PE=1 SV=2	FILIP1L	0.939216	1.05e-34	93.61	T(0.061)MS(0.939)PIQVLAVTGSASSPEQGR	2	6.2385	6	0.793324	1.10638	0.659255	1.54148	0.812357		0.916431
O95071	1549	0.475	Down	0.0077803	S	E3 ubiquitin-protein ligase UBR5 OS=Homo sapiens OX=9606 GN=UBR5 PE=1 SV=2	UBR5	0.999957	3.77e-16	159.12	RIS(1)QSQPVR	2	-1.8157	8	0.475589	1.32706	0.617733	1.60709	0.626425	1.77163	1.17854	1.40166
P46734	218	0.321	Down	0.0166186	S	Dual specificity mitogen-activated protein kinase kinase 3 OS=Homo sapiens OX=9606 GN=MAP2K3 PE=1 SV=2	MAP2K3	1	2.1e-124	184.83	MCDFGISGYLVDS(1)VAK	2	3.7103	6	0.564		0.352016	2.3672	0.787162	1.64103		1.2957
Q9NSK0	519	0.507	Down	0.0139636	S	Kinesin light chain 4 OS=Homo sapiens OX=9606 GN=KLC4 PE=1 SV=3	KLC4	0.979757	9.78e-16	134.49	RT(0.02)S(0.98)QEGPGDSVK	2	1.6474	7	0.535985	0.982131	0.477093	0.712121	0.525516	0.912657		1.43914
P22681	619	0.496	Down	0.0183188	S	E3 ubiquitin-protein ligase CBL OS=Homo sapiens OX=9606 GN=CBL PE=1 SV=2	CBL	0.999792	1.47e-103	182.12	ELTNRHS(1)LPFSLPSQMEPRPDVPR	4	-2.4488	9	0.981546	1.02093	0.595296	1.81637	0.733561	1.77289	0.735556
P33241	204	0.459	Down	0.0084761	S	Lymphocyte-specific protein 1 OS=Homo sapiens OX=9606 GN=LSP1 PE=1 SV=1	LSP1	0.99541	4.45e-27	152.23	LIDRT(0.005)ES(0.995)LNR	2	0.52964	8	1.05492	2.06423	0.686792	1.09051	0.528	1.62406	0.56435	1.3966
Q16643	141	0.588	Down	0.031818	S	Drebrin OS=Homo sapiens OX=9606 GN=DBN1 PE=1 SV=4	DBN1	0.98271	0.000204334	96.311	LS(0.983)S(0.017)PVLHR	2	-7.0326	5		1.46488		1.48997	0.773905		0.808342	1.07857
O75676	343	0.297	Down	0.030301	S	Ribosomal protein S6 kinase alpha-4 OS=Homo sapiens OX=9606 GN=RPS6KA4 PE=1 SV=1	RPS6KA4	0.999094	3.67e-06	74.152	LEPVY(0.001)S(0.999)PPGS(1)PPPGDPR	2	5.8515	8		2.45557	0.48121		0.719512	1.27685	0.460796
Q09666	135	0.642	Down	0.0152408	S	Neuroblast differentiation-associated protein AHNAK OS=Homo sapiens OX=9606 GN=AHNAK PE=1 SV=2	AHNAK	1	1.3e-244	279.05	LKS(1)EDGVEGDLGETQSR	2	6.7879	38	0.810811	1.1	0.667586	0.964573	0.892694	1.61331	0.713249	1.12354
Q9C0C2	893	0.482	Down	0.0056446	S	182 kDa tankyrase-1-binding protein OS=Homo sapiens OX=9606 GN=TNKS1BP1 PE=1 SV=4	TNKS1BP1	1	1.3e-187	262.34	DS(1)LGAYASQDANEQGQDLGK	2	6.4365	21	0.769547	1.5493	0.476728	1.23323	0.924111	1.6809	0.536913	1.14779
O95049	203	0.43	Down	0.0108016	S	Tight junction protein ZO-3 OS=Homo sapiens OX=9606 GN=TJP3 PE=1 SV=3	TJP3	1	1.81e-43	175.68	RRDS(1)EEFGVK	2	1.3977	17	0.483622	1.10412	0.53621	1.72738	0.631876	1.01361
Q16204	352	0.467	Down	0.0034028	S	Coiled-coil domain-containing protein 6 OS=Homo sapiens OX=9606 GN=CCDC6 PE=1 SV=2	CCDC6	0.980294	9.07e-64	151.55	TVS(0.019)S(0.98)PIPYTPSPSSSR	2	3.7913	8	0.727425	1.36541	0.476884	1.93676	0.737566	1.11048	0.676907	1.1907
Q68EM7	162	0.278	Down	0.0111844	S	Rho GTPase-activating protein 17 OS=Homo sapiens OX=9606 GN=ARHGAP17 PE=1 SV=1	ARHGAP17	0.953623	1.63e-16	151.52	S(0.045)S(0.954)GT(0.001)NFQGLPSK	2	-3.1334	8	0.483683	0.809924	0.485126	2.39922	0.374468	1.9814	0.303659	0.737478
P46937	109	0.487	Down	0.00080141	S	Transcriptional coactivator YAP1 OS=Homo sapiens OX=9606 GN=YAP1 PE=1 SV=2	YAP1	0.996015	0	380.95	QAS(0.996)T(0.004)DAGTAGALTPQHVR	2	4.6029	10	0.93559	1.40896	0.584746	1.88296	0.813195	1.63992	0.829828	1.56499
Q6Y7W6	160	0.45	Down	0.00167724	S	GRB10-interacting GYF protein 2 OS=Homo sapiens OX=9606 GN=GIGYF2 PE=1 SV=1	GIGYF2	0.999429	0.00392928	62.705	S(0.001)QS(0.999)WEER	1	-0.94383	11	0.664778	1.1531		1.37395	0.559132	1.55339		1.35887
P67809	176	0.451	Down	0.00148064	S	Y-box-binding protein 1 OS=Homo sapiens OX=9606 GN=YBX1 PE=1 SV=3	YBX1	1	3.66e-143	206.61	NEGSES(1)APEGQAQQR	2	2.6208	7		1.35934	0.511543	1.05154	0.654215	1.60808	0.588764	1.16376
Q09666	4486	0.536	Down	0.0090976	S	Neuroblast differentiation-associated protein AHNAK OS=Homo sapiens OX=9606 GN=AHNAK PE=1 SV=2	AHNAK	1	2.99e-32	151.28	VES(1)DLKGPEVDIEGPEGK	2	6.5242	12	0.620541	0.826316	0.648276	1.55072	0.850457	1.29522	0.582577	1.36381
P20810	243	0.357	Down	0.027923	S	Calpastatin OS=Homo sapiens OX=9606 GN=CAST PE=1 SV=4	CAST	0.995443	0	282.33	KEGITGPPADSSKPIGPDDAIDALSSDFTCGS(0.995)PT(0.005)AAGK	4	-1.1225	14	0.700337	1.25022	0.46488	1.98559	0.786575	2.12346	0.232804	0.757062
Q9ULU4	406	0.546	Down	0.027515	S	Protein kinase C-binding protein 1 OS=Homo sapiens OX=9606 GN=ZMYND8 PE=1 SV=2	ZMYND8	0.999973	2.81e-35	150.44	LNFDMTAS(1)PK	2	-4.0426	8		1.52933	0.642651	1.01096	0.62759	1.64205	1.09104	1.58753
Q09666	3426	0.288	Down	0.0099243	S	Neuroblast differentiation-associated protein AHNAK OS=Homo sapiens OX=9606 GN=AHNAK PE=1 SV=2	AHNAK	1	3.24e-225	257.34	VSMPDVELNLKS(1)PK	2	3.4109	22		1.17719	0.246897	1.87601	0.6621	1.17775	0.221416	0.998054
P49792	1509	0.257	Down	9.72e-05	S	E3 SUMO-protein ligase RanBP2 OS=Homo sapiens OX=9606 GN=RANBP2 PE=1 SV=2	RANBP2	1	3.59e-238	255.88	KQS(1)LPATSIPTPASFK	2	5.9734	8	0.415479	2.02822	0.328848	1.45044	0.56877	1.76562	0.379487	1.34483
Q9C0C2	712	0.326	Down	0.0060368	S	182 kDa tankyrase-1-binding protein OS=Homo sapiens OX=9606 GN=TNKS1BP1 PE=1 SV=4	TNKS1BP1	0.999908	1.73e-171	207.61	DTQS(1)PSTCSEGLLGWSQK	2	7.2686	6		1.51526		1.00701	0.54755	1.58126	0.336409	1.31392
Q0JRZ9	468	0.543	Down	0.0089169	S	F-BAR domain only protein 2 OS=Homo sapiens OX=9606 GN=FCHO2 PE=1 SV=2	FCHO2	0.999999	5.41e-93	146.8	PTTPLSVGTIVPPPRPAS(1)RPK	3	-4.2681	13	0.742887	1.19132	0.489848	1.2621	0.73176	1.6572	0.777657	0.935887
O15027	1964	0.433	Down	0.0123025	S	Protein transport protein Sec16A OS=Homo sapiens OX=9606 GN=SEC16A PE=1 SV=4	SEC16A	1	8.86e-137	203.22	LLPSAPQTLPDGPLAS(1)PAR	2	5.3117	8	0.864179	1.66024	0.446633	1.5404	0.847426	1.4238	0.326304	1.10968
Q9Y5J1	124	0.483	Down	0.0157417	S	U3 small nucleolar RNA-associated protein 18 homolog OS=Homo sapiens OX=9606 GN=UTP18 PE=1 SV=3	UTP18	1	6.22e-130	174.4	VQEHEDS(1)GDS(1)EVENEAK	2	5.2033	9	0.93306	1.5241	1.00923		0.601566	2.06971		1.67419
Q9NR12	111	0.366	Down	0.034475	S	PDZ and LIM domain protein 7 OS=Homo sapiens OX=9606 GN=PDLIM7 PE=1 SV=1	PDLIM7	0.962393	0.000280736	65.173	YTFAPS(0.038)VS(0.962)LNK	2	-5.9933	6	0.770203	1.22511		2.45318	0.376482	1.7684	0.847255
P49790	633	0.621	Down	0.034361	S	Nuclear pore complex protein Nup153 OS=Homo sapiens OX=9606 GN=NUP153 PE=1 SV=2	NUP153	0.996757	2.6e-113	196.41	IDSVAAQPTAT(0.003)S(0.997)PVVYTR	2	5.4864	8	0.879834	1.67026	0.56859	0.884701	0.935946	1.23468	0.78995	1.32077
Q05682	643	0.456	Down	0.0177363	S	Caldesmon OS=Homo sapiens OX=9606 GN=CALD1 PE=1 SV=3	CALD1	0.961097	7.9e-06	110.88	GS(0.039)S(0.961)LKIEER	2	-2.8774	8	1.27118	2.02257	0.36664	1.80562	0.814879	1.5743	0.666108	1.4329
O00515	123	0.209	Down	0.002301	S	Ladinin-1 OS=Homo sapiens OX=9606 GN=LAD1 PE=1 SV=2	LAD1	0.999996	0	365.74	NSLS(1)PVQATQKPLVSK	2	6.4658	9	0.403129	1.73798	0.446573	2.3204	0.606846	2.24361	0.147892	1.38945
Q9P0K7	667	0.559	Down	4.25e-05	S	Ankycorbin OS=Homo sapiens OX=9606 GN=RAI14 PE=1 SV=2	RAI14	1	6.02e-16	133.49	S(1)LEDVTAEYIHK	2	3.7479	14	0.950076	1.57426	0.772871	1.48859	0.885285	1.45477	0.870664	1.70787
P46821	614	0.594	Down	0.0112033	S	Microtubule-associated protein 1B OS=Homo sapiens OX=9606 GN=MAP1B PE=1 SV=2	MAP1B	0.999971	6.39e-07	96.183	EVPSKEEPS(1)PVKAEVAEK	3	-1.9762	5	0.603448	1.14403		1.20866		1.06825	0.751166
Q9UQ35	2289	0.222	Down	0.0027237	T	Serine/arginine repetitive matrix protein 2 OS=Homo sapiens OX=9606 GN=SRRM2 PE=1 SV=2	SRRM2	0.880884	4.83e-50	146.37	TAVAPSAVNLADPRT(0.881)PT(0.119)APAVNLAGAR	3	2.568	6		1.71536	0.252125	1.9	0.537643		0.332442	1.44943
Q8WUP2	51	0.217	Down	0.00051979	T	Filamin-binding LIM protein 1 OS=Homo sapiens OX=9606 GN=FBLIM1 PE=1 SV=2	FBLIM1	1	1.34e-37	123.16	GRPWEAPAPMKT(1)PEAGLAGR	3	-2.1365	8	0.347537	1.31991		2.56318	0.431291	1.90235	0.390156	1.39571
Q09666	5110	0.451	Down	0.0073989	S	Neuroblast differentiation-associated protein AHNAK OS=Homo sapiens OX=9606 GN=AHNAK PE=1 SV=2	AHNAK	1	1.5e-40	172.09	FKAEAPLPS(1)PK	2	0.43907	15	0.835676	1.34123	0.376552	1.07649	0.723744	1.70062	0.46824	1.20914
Q0VD83	939	0.377	Down	0.0191974	S	Apolipoprotein B receptor OS=Homo sapiens OX=9606 GN=APOBR PE=1 SV=3	APOBR	1	1.33e-104	217.24	ETEPES(1)LEHVR	2	1.8842	6		0.968264	0.209416	0.784144	0.459698	1.0623		0.733692
P18583	94	0.554	Down	0.028757	S	Protein SON OS=Homo sapiens OX=9606 GN=SON PE=1 SV=4	SON	0.999999	9.05e-91	164.79	CVS(1)VQTDPTDEIPTK	2	2.1817	15	0.732376	1.23873	0.581951	1.02507	0.492132	1.24746	1.13793	1.80758
Q14678	881	0.414	Down	0.0120437	S	KN motif and ankyrin repeat domain-containing protein 1 OS=Homo sapiens OX=9606 GN=KANK1 PE=1 SV=3	KANK1	0.844505	3.86e-05	109.16	S(0.054)AS(0.845)T(0.101)EELRNPDFQK	2	1.1493	5	0.521146		0.652248	1.15938		1.4189		1.6735
Q8WWI1	751	0.112	Down	0.00133557	S	LIM domain only protein 7 OS=Homo sapiens OX=9606 GN=LMO7 PE=1 SV=3	LMO7	0.999251	6.18e-16	146.58	RKS(0.999)YT(0.001)SDLQK	2	-1.0671	7	0.33488	2.28843		2.01839	0.38952	3.80674	0.123711	1.99087
Q9C0C9	515	0.271	Down	0.025424	S	(E3-independent) E2 ubiquitin-conjugating enzyme OS=Homo sapiens OX=9606 GN=UBE2O PE=1 SV=3	UBE2O	0.999779	4.03e-07	117.21	KKS(1)IPLSIK	2	-5.6757	6	0.655123	1.47996	0.187097	2.10202	0.473859			1.26674
P38432	122	0.661	Down	0.04432	T	Coilin OS=Homo sapiens OX=9606 GN=COIL PE=1 SV=1	COIL	1	4.51e-90	155.75	AFQLEEGEET(1)EPDCK	2	7.4901	8	0.803324	1.12718	0.611391	1.11477	0.800995	1.70952	1.16345	1.16407
Q9UMZ2	1075	0.402	Down	0.0058012	S	Synergin gamma OS=Homo sapiens OX=9606 GN=SYNRG PE=1 SV=2	SYNRG	0.997873	2.89e-30	166.71	S(0.002)LS(0.998)LGDKEISR	2	0.94642	8		1.56747	0.519597	1.46517	0.697674	1.69583	0.479096	0.898204
Q13428	171	0.536	Down	0.00183817	S	Treacle protein OS=Homo sapiens OX=9606 GN=TCOF1 PE=1 SV=3	TCOF1	0.997959	0	269.9	KSAEPSANTT(0.001)LVS(0.998)ET(0.001)EEEGSVPAFGAAAK	3	6.2353	21		1.45441	0.759522	1.1877	0.781443	1.66081	0.671402	1.2052
Q96CX2	196	0.511	Down	0.049762	T	BTB/POZ domain-containing protein KCTD12 OS=Homo sapiens OX=9606 GN=KCTD12 PE=1 SV=1	KCTD12	0.999983	0	235.79	SPSGGAAGPLLT(1)PSQSLDGSR	2	7.0394	12	0.449129	1.4854		1.23331	0.407355	1.16182	0.916582	0.742574
Q6P2E9	6	0.381	Down	0.034197	S	Enhancer of mRNA-decapping protein 4 OS=Homo sapiens OX=9606 GN=EDC4 PE=1 SV=1	EDC4	0.999998	9.87e-107	179.85	ASCAS(1)IDIEDATQHLR	2	7.2403	6		0.795874	0.314757	1.39051	0.596632	1.60898		0.990637
Q9HBL0	1328	0.533	Down	0.00119671	T	Tensin-1 OS=Homo sapiens OX=9606 GN=TNS1 PE=1 SV=2	TNS1	0.998971	5.74e-149	236.75	HVAYGGYS(0.001)T(0.999)PEDR	2	2.9416	8	0.856955	1.6319	0.857274	1.32744	0.647368	1.16726	0.713487	1.64111
Q86VM9	67	0.634	Down	0.040243	S	Zinc finger CCCH domain-containing protein 18 OS=Homo sapiens OX=9606 GN=ZC3H18 PE=1 SV=2	ZC3H18	0.999925	4.82e-21	80.82	GPSQEEEDNHS(1)DEEDRAS(1)EPK	3	0.094985	8	0.923529	1.11196	0.894958	1.23228	0.538386		0.898273	1.5071
Q86W92	540	0.48	Down	0.00184188	S	Liprin-beta-1 OS=Homo sapiens OX=9606 GN=PPFIBP1 PE=1 SV=2	PPFIBP1	0.994234	1.33e-78	110.34	T(0.006)AS(0.994)APNLAETEKETAEHLDLAGASSR	3	3.7285	10	0.922502	1.43542	0.782852	1.72189	0.585932		0.680386	1.48235
O95049	591	0.542	Down	0.030016	S	Tight junction protein ZO-3 OS=Homo sapiens OX=9606 GN=TJP3 PE=1 SV=3	TJP3	1	6.34e-44	163.93	S(1)REDLSALTR	2	-3.3415	7		0.886471	0.360555	1.29433	0.74048	1.13401	0.59596	0.85816
O95425	263	0.436	Down	0.0073193	S	Supervillin OS=Homo sapiens OX=9606 GN=SVIL PE=1 SV=2	SVIL	0.999622	1.49e-26	155.61	SPS(1)FGDPQLSPEAR	2	3.7665	8	0.604843	1.81011			0.767753	1.63859	0.625092	1.12874
Q2M2I8	637	0.598	Down	0.040201	S	AP2-associated protein kinase 1 OS=Homo sapiens OX=9606 GN=AAK1 PE=1 SV=3	AAK1	0.99999	2.56e-130	188.82	ILS(1)DVTHSAVFGVPASK	2	5.5975	19	0.461039	1.23347	0.590193	1.41	1.04618	0.946281	0.905405	1.43483
Q9UQ35	1492	0.588	Down	0.0144373	T	Serine/arginine repetitive matrix protein 2 OS=Homo sapiens OX=9606 GN=SRRM2 PE=1 SV=2	SRRM2	1	0.00121474	75.474	ALPQT(1)PRPR	2	-1.9912	7	0.907643	1.17853	0.632861	1.42113	0.789354	1.6252		1.05534
O15027	1327	0.664	Down	0.04194	S	Protein transport protein Sec16A OS=Homo sapiens OX=9606 GN=SEC16A PE=1 SV=4	SEC16A	0.999982	1.35e-174	279.67	FTGS(1)FDDDPDPHRDPYGEEVDRR	4	-2.1446	19	0.926866	1.4012	0.555909	1.4659	0.924632	1.15573	0.881243	0.932719
Q9H0D6	448	0.524	Down	0.0128219	S	5'-3' exoribonuclease 2 OS=Homo sapiens OX=9606 GN=XRN2 PE=1 SV=1	XRN2	1	1.07e-90	217.2	NS(1)PGSQVASNPR	2	-0.08857	8	0.610811	1.14745	0.655995	1.86575	1.04022	1.75472	0.760946	1.09179
Q7L9B9	25	0.416	Down	0.036936	S	Endonuclease/exonuclease/phosphatase family domain-containing protein 1 OS=Homo sapiens OX=9606 GN=EEPD1 PE=1 SV=2	EEPD1	1	1.82e-66	112.75	KFS(1)AACNFSNILVNQER	3	-10.814	13	1.64141	2.39427	0.771257		1.03036		0.646974	2.51852
Q9UIG0	1468	0.666	Down	0.030255	S	Tyrosine-protein kinase BAZ1B OS=Homo sapiens OX=9606 GN=BAZ1B PE=1 SV=2	BAZ1B	1	0	341.83	LAEDEGDS(1)EPEAVGQSR	2	6.3759	8	0.757785	1.14162	0.6473	1.41714	0.799897	1.34538	1.28777	1.34193
Q8WX93	728	0.375	Down	0.031423	S	Palladin OS=Homo sapiens OX=9606 GN=PALLD PE=1 SV=3	PALLD	0.96976	1.4e-14	99.909	SAPAMQS(0.02)S(0.01)GS(0.97)FNYAR	2	5.1597	5	0.51554	1.69476		1.88079			0.968627	2.35377
A0MZ66	506	0.489	Down	0.0055193	S	Shootin-1 OS=Homo sapiens OX=9606 GN=SHTN1 PE=1 SV=4	SHTN1	1	1.24e-23	148.69	S(1)MPVLGSVSSVTK	2	-2.657	7	0.726094	0.967794	0.455403	1.40689	0.547645	1.30456		1.0399
Q86UU1	971	0.185	Down	0.011804	S	Pleckstrin homology-like domain family B member 1 OS=Homo sapiens OX=9606 GN=PHLDB1 PE=1 SV=1	PHLDB1	0.971899	0.00103095	82.437	MDGEAT(0.028)S(0.972)PLPR	2	-2.8572	6		1.00311	0.289668	1.57839		2.22207	0.301325
Q4L180	921	0.499	Down	0.03816	S	Filamin A-interacting protein 1-like OS=Homo sapiens OX=9606 GN=FILIP1L PE=1 SV=2	FILIP1L	0.980797	2.56e-183	149.67	VTPDHVQNTATLEIT(0.012)S(0.981)PT(0.005)T(0.002)ESPHSYTSTAVIPNCGTPK	4	8.3161	11	0.543446	1.84802	0.873819	1.05895	1.05873		0.864023	2.11186
Q02952	286	0.407	Down	0.0028413	S	A-kinase anchor protein 12 OS=Homo sapiens OX=9606 GN=AKAP12 PE=1 SV=4	AKAP12	0.999989	0	283.78	SAES(1)PTS(1)PVTSETGSTFK	2	7.3509	10	0.633042	1.46056	0.596748	1.10808	0.909702	2.07413	0.535607	1.92736
Q9UPN6	617	0.582	Down	0.0084986	S	SR-related and CTD-associated factor 8 OS=Homo sapiens OX=9606 GN=SCAF8 PE=1 SV=1	SCAF8	0.999021	1.26e-251	278.33	ETVQTTQS(0.999)PT(0.001)PVEK	2	5.0169	18		1.18084	0.667687	1.12332	0.755102			1.36058
O43491	87	0.66	Down	0.023061	S	Band 4.1-like protein 2 OS=Homo sapiens OX=9606 GN=EPB41L2 PE=1 SV=1	EPB41L2	0.999985	2.2e-34	178.65	QKS(1)YTLVVAK	2	-0.9878	9	0.91119	1.11535	0.577246	1.42508	0.788718	0.995772	0.945223	1.34339
P85037	101	0.519	Down	0.0104415	S	Forkhead box protein K1 OS=Homo sapiens OX=9606 GN=FOXK1 PE=1 SV=1	FOXK1	1	0.000922534	70.389	QS(1)PGPALAR	2	-9.2984	6	0.592	1.21848		1.37923		1.54483	0.880881	1.53324
Q14157	416	0.185	Down	0.030661	S	Ubiquitin-associated protein 2-like OS=Homo sapiens OX=9606 GN=UBAP2L PE=1 SV=2	UBAP2L	0.993475	1.01e-07	120.37	NPSDSAVHS(0.993)PFT(0.006)K	2	4.9323	5		1.77264	0.21275	2.77064	0.49532			1.19689
Q96I25	155	0.431	Down	0.0293	S	Splicing factor 45 OS=Homo sapiens OX=9606 GN=RBM17 PE=1 SV=1	RBM17	1	7.95e-265	263.68	RPDPDS(1)DEDEDYERER	3	-2.4231	17	0.7078	2.01073	0.834352	0.732491	0.804788	2.17255	0.519244	1.72676
A1L390	741	0.443	Down	0.026302	S	Pleckstrin homology domain-containing family G member 3 OS=Homo sapiens OX=9606 GN=PLEKHG3 PE=1 SV=1	PLEKHG3	0.99601	6.25e-06	108.5	RRES(0.996)LS(0.004)YIPK	3	-9.6545	11		1.58675		1.4424	0.48758	1.04213	0.599129	0.839316
Q68CZ2	1154	0.432	Down	0.0103786	S	Tensin-3 OS=Homo sapiens OX=9606 GN=TNS3 PE=1 SV=2	TNS3	1	4.87e-76	182.52	ASEAASPLPDS(1)PGDK	2	2.3457	18	1.12126	1.92818	0.592369	1.03841	0.493999	1.79045	0.707117	1.99662
Q6WKZ4	357	0.579	Down	0.0108771	S	Rab11 family-interacting protein 1 OS=Homo sapiens OX=9606 GN=RAB11FIP1 PE=1 SV=3	RAB11FIP1	0.986763	0	288.22	HLFS(0.012)S(0.987)T(0.001)ENLAAGSWK	2	3.9122	8	0.6311	1.37306	0.590112	1.55007	0.803043	1.34649	1.06602	1.0651
Q9C0C2	178	0.398	Down	0.0024184	S	182 kDa tankyrase-1-binding protein OS=Homo sapiens OX=9606 GN=TNKS1BP1 PE=1 SV=4	TNKS1BP1	1	2.78e-58	193.94	KEVLAS(1)PDR	2	-4.7847	13	0.603567	1.29577	0.581805	1.49249	0.787704	1.9395	0.376678	1.18231
O60716	899	0.546	Down	0.0035988	S	Catenin delta-1 OS=Homo sapiens OX=9606 GN=CTNND1 PE=1 SV=1	CTNND1	1	3.14e-53	142.08	S(1)LDNNYSTPNER	2	-0.47636	7	0.68661	1.19135	0.467366	1.15176	0.672748	1.15357		0.961011
Q86U86	39	0.437	Down	0.028075	S	Protein polybromo-1 OS=Homo sapiens OX=9606 GN=PBRM1 PE=1 SV=1	PBRM1	0.999977	5.95e-145	228.46	RLS(1)NLPTVDPIAVCHELYNTIR	3	2.6133	7		1.58671	0.619565	0.758824	0.70111	1.20963	0.342857	1.5226
O14745	280	0.259	Down	0.00104093	S	Na(+)/H(+) exchange regulatory cofactor NHE-RF1 OS=Homo sapiens OX=9606 GN=SLC9A3R1 PE=1 SV=4	SLC9A3R1	1	0	331.85	EALAEAALES(1)PRPALVR	2	6.8375	11	0.338083	1.4763	0.295756	1.36968	0.614299	1.75614	0.219907	1.07522
Q9C0C2	920	0.537	Down	0.032759	S	182 kDa tankyrase-1-binding protein OS=Homo sapiens OX=9606 GN=TNKS1BP1 PE=1 SV=4	TNKS1BP1	0.999986	0	297.11	YSS(1)QDADEQDWEFQK	2	6.7316	8	0.872428	1.61385	0.461918	0.877878	0.902017	1.79122	0.690436	1.16936
Q641Q2	288	0.417	Down	0.031235	S	WASH complex subunit 2A OS=Homo sapiens OX=9606 GN=WASHC2A PE=1 SV=3	WASHC2A	0.989076	0.000743088	100.98	SRPT(0.011)S(0.989)FADELAAR	2	1.1614	5				1.39965	0.652557	1.89394	0.55957	1.0666
O95425	1225	0.515	Down	0.031877	S	Supervillin OS=Homo sapiens OX=9606 GN=SVIL PE=1 SV=2	SVIL	0.999849	5.39e-274	259.02	GLAS(1)PTAITPVASPICGK	2	4.1884	8	0.534397	1.09016	0.793522	1.05155	0.712615	1.65544	1.07263	2.2515
Q9UPT8	1269	0.469	Down	0.043604	S	Zinc finger CCCH domain-containing protein 4 OS=Homo sapiens OX=9606 GN=ZC3H4 PE=1 SV=3	ZC3H4	0.966127	0.000293644	56.473	T(0.014)GS(0.02)GS(0.966)PFAGNS(1)PAR	2	0.97798	6			0.608179	1.11847	0.636961	1.53816
Q9H8Y8	214	0.325	Down	8.38e-05	S	Golgi reassembly-stacking protein 2 OS=Homo sapiens OX=9606 GN=GORASP2 PE=1 SV=3	GORASP2	1	2.18e-80	159.03	KIS(1)LPGQMAGTPITPLK	2	5.2854	15	0.45629	1.70806	0.401005	1.10317	0.50303	1.21838	0.484812	1.64329
Q6WKZ4	435	0.434	Down	0.01918	S	Rab11 family-interacting protein 1 OS=Homo sapiens OX=9606 GN=RAB11FIP1 PE=1 SV=3	RAB11FIP1	0.994945	2.18e-64	195.36	RS(0.005)S(0.995)LLSLMTGK	2	-3.2819	6		1.15415		1.55693	0.72612	1.5563	0.425325	1.04265
Q16643	346	0.633	Down	0.0176398	T	Drebrin OS=Homo sapiens OX=9606 GN=DBN1 PE=1 SV=4	DBN1	0.992827	9.26e-96	170.08	SPSDSSTAS(0.007)T(0.993)PVAEQIER	2	4.9731	8	0.857753	1.4398	1.20869	1.09742	0.778374	1.42096	0.756703	1.73036
P42166	436	0.603	Down	0.03706	S	"Lamina-associated polypeptide 2, isoform alpha OS=Homo sapiens OX=9606 GN=TMPO PE=1 SV=2"	TMPO	0.999799	0.00233695	80.623	LSEKS(1)VEER	2	-1.5933	5		1.30581			0.613636	1.06326	0.842697	1.25234
Q96I25	222	0.481	Down	0.0142431	S	Splicing factor 45 OS=Homo sapiens OX=9606 GN=RBM17 PE=1 SV=1	RBM17	0.998809	0	285.5	S(0.999)PT(0.001)GPSNSFLANMGGTVAHK	2	5.7529	19	0.790454	1.8133	0.980991	0.952928	0.709638	2.09412	0.557056	1.45352
Q14185	1681	0.609	Down	0.034904	S	Dedicator of cytokinesis protein 1 OS=Homo sapiens OX=9606 GN=DOCK1 PE=1 SV=2	DOCK1	1	1.12e-31	136.39	S(1)QDKLDKDDLEK	2	-0.83958	15	0.478261	1.29486	0.721509	0.9323	1.01022	1.25478	0.845152	1.53506
P42166	160	0.392	Down	0.0055794	T	"Lamina-associated polypeptide 2, isoform alpha OS=Homo sapiens OX=9606 GN=TMPO PE=1 SV=2"	TMPO	0.99853	5.91e-264	243.95	SS(0.001)T(0.999)PLPTISSSAENTR	2	8.1243	15	0.692913	1.26279	0.310943	1.21851	0.706169	1.76886	0.688604	1.875
Q13428	1228	0.569	Down	0.034162	S	Treacle protein OS=Homo sapiens OX=9606 GN=TCOF1 PE=1 SV=3	TCOF1	0.968113	1.56e-06	114.5	LDS(0.032)S(0.968)PSVSSTLAAK	2	3.2306	4		1.26628			0.704467		0.836174	1.44049
Q9UMZ2	935	0.596	Down	0.0153624	S	Synergin gamma OS=Homo sapiens OX=9606 GN=SYNRG PE=1 SV=2	SYNRG	0.998191	4.44e-245	240.77	ETSFGS(0.998)S(0.002)ENITMTSLSK	2	3.6379	10		1.48904	0.961926	1.4144	0.775694	1.22863	0.59096	1.07528
O14639	587	0.378	Down	0.034142	S	Actin-binding LIM protein 1 OS=Homo sapiens OX=9606 GN=ABLIM1 PE=1 SV=3	ABLIM1	0.983372	1.09e-138	280.9	RS(0.017)S(0.983)GREEDDEELLR	3	-4.4528	20	0.898904	1.30618	0.286517	2.38934	0.507515	1.28159	0.813644
Q02952	483	0.2	Down	2.27e-05	S	A-kinase anchor protein 12 OS=Homo sapiens OX=9606 GN=AKAP12 PE=1 SV=4	AKAP12	1	5.59e-283	229.05	ETCVSGEDPTQGADLS(1)PDEK	2	3.5818	20	0.518666	2.00563	0.357724	1.74841	0.275696	2.1468	0.430291	2.02703
O75152	758	0.345	Down	0.033777	S	Zinc finger CCCH domain-containing protein 11A OS=Homo sapiens OX=9606 GN=ZC3H11A PE=1 SV=3	ZC3H11A	0.983969	1.6e-101	220.33	RLS(0.984)S(0.015)AS(0.001)TGKPPLSVEDDFEK	3	-3.4692	11		0.989418	0.332109	2.14143	0.737792	1.70358		1.36506
P12270	2155	0.38	Down	0.045441	S	Nucleoprotein TPR OS=Homo sapiens OX=9606 GN=TPR PE=1 SV=3	TPR	1	1.51e-96	206.73	TDGFAEAIHS(1)PQVAGVPR	3	-8.136	12	0.25775	1.35039		1.92888	1.06087	0.848614	0.266871	1.44172
Q9NX46	64	0.525	Down	0.030096	T	ADP-ribose glycohydrolase ARH3 OS=Homo sapiens OX=9606 GN=ADPRHL2 PE=1 SV=1	ADPRHL2	0.984244	2.53e-14	85.443	HVQS(0.001)LEPDPGT(0.984)PGS(0.015)ER	2	5.5272	5	0.537007	1.40933		1.25		1.07414	0.769613
Q9C0C2	435	0.131	Down	0.00155896	S	182 kDa tankyrase-1-binding protein OS=Homo sapiens OX=9606 GN=TNKS1BP1 PE=1 SV=4	TNKS1BP1	0.989987	3.64e-21	130.81	RFS(1)EGVLQS(0.99)PS(0.01)QDQEK	2	6.2199	9		0.914319	0.20945	1.63764	0.320845	2.41281	0.125839	1.73679
Q5JSH3	96	0.531	Down	0.02572	S	WD repeat-containing protein 44 OS=Homo sapiens OX=9606 GN=WDR44 PE=1 SV=1	WDR44	0.976536	3.9e-202	230.55	ELSDQAT(0.023)AS(0.977)PIVAR	2	-6.0213	9	1	1.31852	0.831841	1.15897	0.378444	1.53384	0.823385	1.70312
Q9C0C2	429	0.298	Down	0.0027613	S	182 kDa tankyrase-1-binding protein OS=Homo sapiens OX=9606 GN=TNKS1BP1 PE=1 SV=4	TNKS1BP1	1	1.49e-144	213.46	RFS(1)EGVLQSPSQDQEK	2	7.7744	20	0.593964	1.28169	0.352609	1.77978	0.73391	1.91459	0.246644	1.49083
P16333	85	0.644	Down	0.0141609	S	Cytoplasmic protein NCK1 OS=Homo sapiens OX=9606 GN=NCK1 PE=1 SV=1	NCK1	0.999963	6.26e-293	284.48	RKPS(1)VPDSASPADDSFVDPGER	3	-0.44433	10	0.994867	1.09082	0.53675	1.29616	0.81547	1.26196	0.740741	1.14471
Q14160	504	0.544	Down	0.025684	S	Protein scribble homolog OS=Homo sapiens OX=9606 GN=SCRIB PE=1 SV=4	SCRIB	0.998851	1.08e-79	155.17	RSEACPCQPDS(0.001)GS(0.999)PLPAEEEK	3	-1.0504	7	0.917391	1.30629			0.704733	1.44968	0.628019
P18858	141	0.66	Down	0.0181375	S	DNA ligase 1 OS=Homo sapiens OX=9606 GN=LIG1 PE=1 SV=1	LIG1	1	5.83e-245	233.55	TIQEVLEEQS(1)EDEDREAK	3	-2.3296	23	0.6975	1.17825	0.706455	1.54072	0.973847	1.34222	1.1419	1.27036
Q9HAU0	55	0.531	Down	0.039876	S	Pleckstrin homology domain-containing family A member 5 OS=Homo sapiens OX=9606 GN=PLEKHA5 PE=1 SV=1	PLEKHA5	0.846037	5.44e-119	196.87	RQS(0.846)T(0.154)DLPTGWEEAYTFEGAR	3	-8.1855	5	0.87284	1.30228		1.23559	0.540758			1.45679
Q15424	604	0.372	Down	0.033543	S	Scaffold attachment factor B1 OS=Homo sapiens OX=9606 GN=SAFB PE=1 SV=4	SAFB	0.999892	0.00116262	96.946	SVVS(1)FDKVK	2	-3.8105	6		1.33191	0.254197	0.995825	0.657973	1.59068		0.991517
Q9UIG0	947	0.615	Down	0.034316	S	Tyrosine-protein kinase BAZ1B OS=Homo sapiens OX=9606 GN=BAZ1B PE=1 SV=2	BAZ1B	0.998701	2.31e-25	132.93	DHT(0.001)VS(0.999)GDEDYCPR	2	5.8993	7	1.12024	1.18931	0.559125		0.734736	1.44444	0.850719	1.346
Q8N6H7	432	0.5	Down	0.0157228	S	ADP-ribosylation factor GTPase-activating protein 2 OS=Homo sapiens OX=9606 GN=ARFGAP2 PE=1 SV=1	ARFGAP2	0.996916	7.56e-35	145.75	AIS(0.997)S(0.003)DMFFGR	2	-9.8535	8	0.725826	1.00691	0.468354	1.48492	0.61982	1.87723	0.858824	0.977047
P78559	1675	0.322	Down	0.0040177	S	Microtubule-associated protein 1A OS=Homo sapiens OX=9606 GN=MAP1A PE=1 SV=6	MAP1A	0.98986	1.17e-143	221.46	ELAPAWEDT(0.01)S(0.99)PEQDNR	2	6.9994	7		2.79592	1.02495	2.45433	0.782609		0.730728
Q9UQ35	2272	0.513	Down	0.03506	S	Serine/arginine repetitive matrix protein 2 OS=Homo sapiens OX=9606 GN=SRRM2 PE=1 SV=2	SRRM2	1	1.77e-138	243.95	TPAAAAAMNLAS(1)PR	2	4.5103	13	0.630573	1.7216	0.494051	1.45493	0.936122	0.723404	0.726381	1.53721
Q9HBL0	1421	0.36	Down	0.0039208	S	Tensin-1 OS=Homo sapiens OX=9606 GN=TNS1 PE=1 SV=2	TNS1	0.992217	0	224.15	VSSPVASGMS(0.004)S(0.992)PS(0.004)GGSTVSFSHTLPDFSK	3	2.7593	9	0.669743	1.55951	0.64733	1.5689	0.495789	2.7758	0.694842	1.0571
Q5VWQ8	747	0.355	Down	0.033304	S	Disabled homolog 2-interacting protein OS=Homo sapiens OX=9606 GN=DAB2IP PE=1 SV=2	DAB2IP	0.99743	2.49e-15	124.06	S(0.003)LS(0.997)MVDLQDAR	2	-4.0944	6		1.12897	0.342177	1.62588	0.479499	1.23654		0.637769
Q8TE67	555	0.467	Down	0.0185959	T	Epidermal growth factor receptor kinase substrate 8-like protein 3 OS=Homo sapiens OX=9606 GN=EPS8L3 PE=1 SV=2	EPS8L3	0.844932	9.69e-54	161.23	TLGS(0.016)LT(0.845)GS(0.139)QLLR	2	-5.1731	4		1.17214	0.507708				0.621875	1.24573
Q8WWI1	805	0.517	Down	0.0150367	S	LIM domain only protein 7 OS=Homo sapiens OX=9606 GN=LMO7 PE=1 SV=3	LMO7	1	5.19e-91	184.65	MYS(1)FDDVLEEGK	2	0.82042	26	1.11137	1.40412	0.528177	1.48506	0.796717	2.17753	0.796907	1.19296
Q9UDY2	913	0.509	Down	0.043601	S	Tight junction protein ZO-2 OS=Homo sapiens OX=9606 GN=TJP2 PE=1 SV=2	TJP2	0.944764	1.02e-130	163.8	MSYLTAMGADYLS(0.945)CDS(0.055)R	2	6.5972	9	0.948949	1.14724	0.33761	1.49947	0.938623	1.69704	0.461642	0.934177
Q9UJU6	275	0.268	Down	0.035236	S	Drebrin-like protein OS=Homo sapiens OX=9606 GN=DBNL PE=1 SV=1	DBNL	0.993625	2.37e-119	234.93	AMSTTSIS(0.006)S(0.994)PQPGK	2	2.7659	18		1.26538	0.354866	2.75558	0.668699	0.681553	0.178125	1.28197
Q7KZI7	535	0.456	Down	0.0175211	S	Serine/threonine-protein kinase MARK2 OS=Homo sapiens OX=9606 GN=MARK2 PE=1 SV=2	MARK2	0.999036	9.09e-05	110.52	SMS(0.999)ASVHPNK	2	-2.5526	5	0.446602	1.24073	0.517837			0.832074		1.10061
Q8N573	91	0.254	Down	8.49e-05	S	Oxidation resistance protein 1 OS=Homo sapiens OX=9606 GN=OXR1 PE=1 SV=2	OXR1	1	0.00430001	94.804	RMS(1)FQKPK	2	-4.0548	5				1.37193	0.347345	1.44945	0.345783	1.27755
Q9Y5S9	56	0.596	Down	0.0174384	S	RNA-binding protein 8A OS=Homo sapiens OX=9606 GN=RBM8A PE=1 SV=1	RBM8A	0.99848	1.89e-15	69.224	EDY(0.002)DS(0.998)VEQDGDEPGPQR	2	3.2114	15		1.04211	0.767313	1	0.615582	1.20281		1.39376
O60716	349	0.549	Down	0.032576	S	Catenin delta-1 OS=Homo sapiens OX=9606 GN=CTNND1 PE=1 SV=1	CTNND1	1	2.18e-63	172.51	GS(1)LAS(1)LDS(1)LRK	2	-1.0116	40	0.934473	0.910702	0.537296	1.38618	0.794755	1.65	0.443137	0.98917
Q14738	573	0.457	Down	0.00153792	S	Serine/threonine-protein phosphatase 2A 56 kDa regulatory subunit delta isoform OS=Homo sapiens OX=9606 GN=PPP2R5D PE=1 SV=1	PPP2R5D	1	2.66e-55	195.98	RKS(1)ELPQDVYTIK	3	-8.732	21	0.491208	1.02671	0.518841	1.18333	0.68609	1.72305	0.689127	1.28249
Q86WB0	354	0.525	Down	0.0066796	S	Nuclear-interacting partner of ALK OS=Homo sapiens OX=9606 GN=ZC3HC1 PE=1 SV=1	ZC3HC1	0.999907	4.63e-75	111.04	S(1)WDSSSPVDRPEPEAASPTTR	3	1.3785	13	0.899044	1.36456	0.777604	1.78581	0.602304		0.743503	1.16422
Q9UJU6	283	0.321	Down	0.0160003	S	Drebrin-like protein OS=Homo sapiens OX=9606 GN=DBNL PE=1 SV=1	DBNL	1	0.000984256	110.88	LRS(1)PFLQK	2	-7.6068	6	0.34364	1.29385		1.40489	0.789634	1.9165	0.348958
Q8IVT2	471	0.3	Down	0.0026202	S	Mitotic interactor and substrate of PLK1 OS=Homo sapiens OX=9606 GN=MISP PE=1 SV=1	MISP	0.999999	1.67e-240	277.18	HLS(1)ESSGKPLSTK	2	6.6201	18	0.560172	1.41521	0.216019	1.29378	0.57731	1.92	0.381319	1.14448
P33241	24	0.613	Down	0.048379	S	Lymphocyte-specific protein 1 OS=Homo sapiens OX=9606 GN=LSP1 PE=1 SV=1	LSP1	0.997424	6.05e-239	152.85	AEASSDPGAEEREELLGPT(0.003)AQWS(0.997)VEDEEEAVHEQCQHER	4	9.1324	11	1.05263	1.89343	0.932075	0.897072	0.736	1.36717	0.62719	1.30312
Q96IZ0	231	0.43	Down	0.039562	S	PRKC apoptosis WT1 regulator protein OS=Homo sapiens OX=9606 GN=PAWR PE=1 SV=1	PAWR	0.874648	1.4e-08	87.727	S(0.001)T(0.001)T(0.124)S(0.875)VSEEDVSSR	2	1.7936	4	0.678472	1.25875	0.611443					1.74255
P20810	133	0.544	Down	0.038	S	Calpastatin OS=Homo sapiens OX=9606 GN=CAST PE=1 SV=4	CAST	0.990876	6.71e-19	122.16	S(0.991)LT(0.009)PAVPVESKPDKPSGK	3	-6.7406	8	0.806397	1.4547		0.847007	0.728916	1.62003	0.498236	1.06618
P49585	331	0.385	Down	0.039361	S	Choline-phosphate cytidylyltransferase A OS=Homo sapiens OX=9606 GN=PCYT1A PE=1 SV=2	PCYT1A	0.999685	4e-08	117.45	ERS(1)PS(1)PSFR	2	-1.051	13	0.946772	1.53263	0.201798	1.34847	0.546351	1.97011	0.434605	0.684015
Q86W92	601	0.626	Down	0.043243	S	Liprin-beta-1 OS=Homo sapiens OX=9606 GN=PPFIBP1 PE=1 SV=2	PPFIBP1	0.978775	9.2e-219	202.82	S(0.001)QS(0.979)T(0.019)TFNPDDMSEPEFK	2	6.4798	9	1.16315	1.369	0.972973	1.41354	0.602611	1.42294	0.72283	1.32437
Q9NXV6	131	0.457	Down	0.030963	S	CDKN2A-interacting protein OS=Homo sapiens OX=9606 GN=CDKN2AIP PE=1 SV=3	CDKN2AIP	0.988625	7.08e-139	217.77	GIS(0.989)S(0.011)SNEGVEEPSKK	2	-0.015609	10	0.569745	1.52314			0.638132	0.889423	0.731328	1.82684
Q92828	423	0.258	Down	0.0065641	S	Coronin-2A OS=Homo sapiens OX=9606 GN=CORO2A PE=1 SV=2	CORO2A	1	1.68e-122	226.06	PIFNSMAPAS(1)PR	2	0.010489	8	0.215933	1.18686		1.10184	0.342916	1.35727		0.692972
Q96HC4	111	0.316	Down	0.0185789	S	PDZ and LIM domain protein 5 OS=Homo sapiens OX=9606 GN=PDLIM5 PE=1 SV=5	PDLIM5	0.882499	3.09e-20	143.25	EVVKPVPIT(0.118)S(0.882)PAVSK	2	4.0128	4	0.659059			1.67797	0.575333	2.23368
Q4L180	791	0.531	Down	0.0087814	S	Filamin A-interacting protein 1-like OS=Homo sapiens OX=9606 GN=FILIP1L PE=1 SV=2	FILIP1L	1	1.05e-131	253.72	RIS(1)DPQVFSK	2	0.89416	8	0.860088	1.71429	0.915509	1.40175	0.88177	1.41667	0.890227	2.14576
Q8IWE2	261	0.576	Down	0.0102796	S	Protein NOXP20 OS=Homo sapiens OX=9606 GN=FAM114A1 PE=1 SV=2	FAM114A1	0.998174	6.5e-06	99.855	T(0.002)VS(0.998)LSQMLR	2	-13.548	7	0.72066	1.01917	0.548593	0.946429	0.737387	1.25359		1.42427
Q5JSH3	219	0.617	Down	0.024135	T	WD repeat-containing protein 44 OS=Homo sapiens OX=9606 GN=WDR44 PE=1 SV=1	WDR44	1	2.07e-55	141.88	HLT(1)PEPDIVASTK	2	1.6673	7	0.883333	1.32889	0.773134		1	1.34934	0.645953
P55196	1696	0.458	Down	0.0159012	S	Afadin OS=Homo sapiens OX=9606 GN=AFDN PE=1 SV=3	AFDN	0.998818	9.5e-73	172.03	DYEPPS(0.999)PS(0.001)PAPGAPPPPPQR	2	4.3297	7	0.807838	1.23466	0.376603		0.69532	1.76521	0.706553	1.23471
Q7Z460	600	0.628	Down	0.0038566	S	CLIP-associating protein 1 OS=Homo sapiens OX=9606 GN=CLASP1 PE=1 SV=1	CLASP1	0.977263	1.23e-57	191	S(0.023)RS(0.977)DIDVNAAASAK	2	5.2918	8	0.634334	1.26393	0.844307	1.24548	0.765266	1.4239	1.02807	1.27871
Q5VZK9	1068	0.281	Down	0.044276	S	F-actin-uncapping protein LRRC16A OS=Homo sapiens OX=9606 GN=CARMIL1 PE=1 SV=1	CARMIL1	0.960058	2.69e-44	172.92	KS(0.04)S(0.96)GFLNLIK	2	-7.4257	6	0.243523	0.785034			0.357855	1.66934		0.75278
Q9Y2D5	720	0.531	Down	0.005662	S	A-kinase anchor protein 2 OS=Homo sapiens OX=9606 GN=AKAP2 PE=1 SV=3	AKAP2	1	7.62e-97	228.06	TLS(1)MIEEEIR	2	-8.0799	15	1.0742	1.50685	0.578237	1.25342	0.795718	1.47889	0.559665	1.42663
Q12955	4298	0.326	Down	0.0036173	S	Ankyrin-3 OS=Homo sapiens OX=9606 GN=ANK3 PE=1 SV=3	ANK3	1	4.76e-157	267.01	IHGSGHVEEPAS(1)PLAAYQK	3	-1.2766	10	0.378585	1.30769	0.219348	0.964567	0.695724	1.55062	0.338362	1.17595
Q9NR12	251	0.345	Down	0.00070058	T	PDZ and LIM domain protein 7 OS=Homo sapiens OX=9606 GN=PDLIM7 PE=1 SV=1	PDLIM7	0.998573	3.45e-23	118.87	HSQPAT(0.999)PT(0.001)PLQSR	2	3.1466	6	0.560748	1.74747		1.68165	0.72332	2.15619		1.86287
Q8IY33	712	0.527	Down	0.005457	S	MICAL-like protein 2 OS=Homo sapiens OX=9606 GN=MICALL2 PE=1 SV=1	MICALL2	1	4.53e-40	120.31	PGRPLS(1)PANVPALPGETVTSPVR	3	-5.1884	12	0.819618	1.36957	0.505429	1.03041	0.716479	1.30298	0.80305	1.69789
Q7Z5K2	221	0.224	Down	3.08e-06	S	Wings apart-like protein homolog OS=Homo sapiens OX=9606 GN=WAPL PE=1 SV=1	WAPL	0.999944	9.15e-161	261.94	RPES(1)PSEISPIK	2	2.7683	19	0.444444	1.66092	0.337784	1.50091	0.322556	1.94187	0.442065	1.81198
Q96S55	153	0.428	Down	0.027805	S	ATPase WRNIP1 OS=Homo sapiens OX=9606 GN=WRNIP1 PE=1 SV=2	WRNIP1	0.999888	8.32e-09	126.46	RPAAAAAAGSAS(1)PR	2	3.8481	9	0.425731	2.04279	0.51295	1.37468	1.0252		0.561277	1.01033
Q68CZ2	850	0.288	Down	0.015799	S	Tensin-3 OS=Homo sapiens OX=9606 GN=TNS3 PE=1 SV=2	TNS3	0.97789	1.2e-37	98.167	ESMCSTPAFPVS(0.978)PET(0.022)PYVK	2	9.476	6		2.30387		1.43494	0.366393	2.2681	0.671533	1.1912
O95425	852	0.335	Down	0.0111048	T	Supervillin OS=Homo sapiens OX=9606 GN=SVIL PE=1 SV=2	SVIL	0.999915	2.86e-24	93.517	YQT(1)QPVTLGEVEQVQSGK	2	6.3116	7		1.18443	0.801619	2.3299	0.666667	2.32925	0.369773	1.46557
Q9HBL0	915	0.239	Down	0.047842	S	Tensin-1 OS=Homo sapiens OX=9606 GN=TNS1 PE=1 SV=2	TNS1	0.957851	3.35e-39	107.42	AASDGQYENQSPEAT(0.152)S(0.89)PRS(0.958)PGVR	3	0.41145	4		1.55706			0.591579	2.55516	0.390926
Q96BY6	1257	0.472	Down	0.0058952	S	Dedicator of cytokinesis protein 10 OS=Homo sapiens OX=9606 GN=DOCK10 PE=1 SV=3	DOCK10	0.999927	7.62e-63	190.06	HANS(1)VDTSFSK	2	-0.080663	7	0.57721	1.38485	0.393342	1.1841	0.693431	1.18294		0.948052
Q8N6H7	368	0.248	Down	0.0068436	S	ADP-ribosylation factor GTPase-activating protein 2 OS=Homo sapiens OX=9606 GN=ARFGAP2 PE=1 SV=1	ARFGAP2	0.982114	1.28e-55	155.08	YKDNPFSLGES(0.982)FGS(0.018)R	2	6.5761	16		0.968912	0.250243	1.84687	0.371171	1.28122		0.921194
P21359	2543	0.645	Down	0.0006368	S	Neurofibromin OS=Homo sapiens OX=9606 GN=NF1 PE=1 SV=2	NF1	1	3.65e-35	159.12	S(1)FDHLISDTK	2	-3.665	8	0.876896	1.33945	0.855491	1.14685	0.786392	1.40676	0.731688	1.14548
Q9Y2W2	600	0.246	Down	0.0196563	S	WW domain-binding protein 11 OS=Homo sapiens OX=9606 GN=WBP11 PE=1 SV=1	WBP11	0.999937	1.8e-86	189.3	GATAAPQRKS(1)EDDSAVPLAK	3	-0.92622	8		1.77607	0.297417	0.875	0.377186	0.831754		2.00358
Q0VD83	572	0.609	Down	0.0085194	T	Apolipoprotein B receptor OS=Homo sapiens OX=9606 GN=APOBR PE=1 SV=3	APOBR	0.999577	3.62e-202	305.44	GQGPELMGGAQT(1)PTKQPEER	3	-2.7447	17		0.729309	0.464286	0.872057	0.575567	0.88514		0.930061
Q13546	320	0.316	Down	0.041985	S	Receptor-interacting serine/threonine-protein kinase 1 OS=Homo sapiens OX=9606 GN=RIPK1 PE=1 SV=3	RIPK1	1	4.52e-143	229.08	MQS(1)LQLDCVAVPSSR	2	5.3044	16	0.340993	0.653061	0.476821	2.60103	0.596793	2.00434	0.458134	0.662188
Q9C0C2	836	0.588	Down	0.024695	S	182 kDa tankyrase-1-binding protein OS=Homo sapiens OX=9606 GN=TNKS1BP1 PE=1 SV=4	TNKS1BP1	1	6.04e-232	286.59	S(1)QEADVQDWEFRK	2	3.3074	11	1.08505	1.28286	0.576869	1.24124	0.756964	1.7841	0.697987	0.989213
P49023	533	0.401	Down	0.000156758	S	Paxillin OS=Homo sapiens OX=9606 GN=PXN PE=1 SV=3	PXN	0.996653	1.44e-06	104.76	RGS(0.997)LCS(0.003)GCQKPITGR	3	-5.6228	7	0.772491	1.62632	0.601297	1.44523	0.635148		0.594822	1.80435
Q9Y3S1	560	0.545	Down	0.033821	S	Serine/threonine-protein kinase WNK2 OS=Homo sapiens OX=9606 GN=WNK2 PE=1 SV=4	WNK2	1	1.02e-41	148.57	EQQDVGS(1)PDKAR	2	0.25509	6		0.92926	0.555315	1.55151	0.70581	1.1661		0.984758
Q9NRY4	770	0.598	Down	0.0105834	S	Rho GTPase-activating protein 35 OS=Homo sapiens OX=9606 GN=ARHGAP35 PE=1 SV=3	ARHGAP35	0.776915	3.22e-77	130.71	NLNLVS(0.1)S(0.777)T(0.109)AS(0.014)IK	2	-3.4327	6	0.730662	1.05525		1.35932	0.69648	1.33143		1.02952
Q15042	379	0.477	Down	0.020441	S	Rab3 GTPase-activating protein catalytic subunit OS=Homo sapiens OX=9606 GN=RAB3GAP1 PE=1 SV=3	RAB3GAP1	0.998365	0.00135709	70.806	LS(0.998)VS(0.002)NMVHTAK	2	-0.49468	6		0.875977		1.38342	0.497472	1.39915	0.599407	0.94403
P51532	1423	0.646	Down	0.0104634	T	Transcription activator BRG1 OS=Homo sapiens OX=9606 GN=SMARCA4 PE=1 SV=2	SMARCA4	0.973513	2.29e-58	148.57	DSDAGSST(0.974)PT(0.016)T(0.006)S(0.002)T(0.002)R	2	5.2341	4		1.11575	0.714043	1.17704	0.767736
Q9UDY2	244	0.469	Down	0.0119787	S	Tight junction protein ZO-2 OS=Homo sapiens OX=9606 GN=TJP2 PE=1 SV=2	TJP2	1	1.87e-113	233.7	GRS(1)IDQDYER	2	3.4563	8	0.788288	1.08078	0.489976	1.45241	0.826347	1.79912	0.410498	1.02785
Q9UL03	804	0.355	Down	0.027623	S	Integrator complex subunit 6 OS=Homo sapiens OX=9606 GN=INTS6 PE=1 SV=1	INTS6	1	1.96e-44	156.73	S(1)HEEVNTELK	2	-0.97024	8	1.06843	1.51832	0.421175	2.46316	0.497769			1.61573
O95425	707	0.493	Down	0.0110167	S	Supervillin OS=Homo sapiens OX=9606 GN=SVIL PE=1 SV=2	SVIL	1	0	285.94	EMEKS(1)FDEQNVPK	2	7.9854	17	0.563016	1.36202	0.589069	1.06701	1.08104	1.77795	0.761555	1.86377
P04792	65	0.489	Down	0.0026648	S	Heat shock protein beta-1 OS=Homo sapiens OX=9606 GN=HSPB1 PE=1 SV=2	HSPB1	1	4.76e-157	191.62	PLPPAAIES(1)PAVAAPAYSR	2	8.452	15	1.0102	1.37883	0.64154	1.75743	0.522854	1.35484	0.735875	1.46481
Q96B97	587	0.443	Down	0.0076398	S	SH3 domain-containing kinase-binding protein 1 OS=Homo sapiens OX=9606 GN=SH3KBP1 PE=1 SV=2	SH3KBP1	0.999994	2e-201	259.02	ANS(1)PSLFGTEGKPK	2	2.8587	8	0.747344	1.36746	0.459746	1.03901	0.864469	1.71148	0.391066	1.4413
P46821	1965	0.451	Down	0.00178051	S	Microtubule-associated protein 1B OS=Homo sapiens OX=9606 GN=MAP1B PE=1 SV=2	MAP1B	0.981783	9.46e-09	74.62	T(0.004)T(0.014)S(0.982)PPEVS(0.001)GYSYEK	2	4.091	5		1.42284	0.58642	1.20089		1.40808	0.625194
Q9H4L5	34	0.374	Down	0.0142963	S	Oxysterol-binding protein-related protein 3 OS=Homo sapiens OX=9606 GN=OSBPL3 PE=1 SV=1	OSBPL3	1	0.000636991	76.563	QDS(1)WEVVEGLR	2	-1.2203	6		1.65672	0.917526	2.06742		2.28627	0.485326	1.48292
Q92614	140	0.374	Down	0.0022582	S	Unconventional myosin-XVIIIa OS=Homo sapiens OX=9606 GN=MYO18A PE=1 SV=3	MYO18A	0.999853	0.0189848	78.932	RFS(1)FSQR	2	-7.1484	6	0.40457	0.982441		1.30043	0.464286	1.37367		0.98581
Q9BRZ2	475	0.413	Down	0.048796	S	E3 ubiquitin-protein ligase TRIM56 OS=Homo sapiens OX=9606 GN=TRIM56 PE=1 SV=3	TRIM56	1	2.99e-81	162.78	EPS(1)PALGPNLDGSGLLPR	2	2.3682	12		1.30938	0.908739	0.725312	0.41811	1.88492	0.293027	1.30723
Q9Y5K6	458	0.323	Down	0.028462	S	CD2-associated protein OS=Homo sapiens OX=9606 GN=CD2AP PE=1 SV=1	CD2AP	1	5.02e-16	115.41	S(1)VDFDSLTVR	2	-5.4941	6		0.815946	0.177177	1.35355	0.510667	1.19399		0.891933
Q9Y6W5	293	0.328	Down	0.031102	S	Wiskott-Aldrich syndrome protein family member 2 OS=Homo sapiens OX=9606 GN=WASF2 PE=1 SV=3	WASF2	0.771793	6.72e-103	178.23	RS(0.228)S(0.772)VVSPSHPPPAPPLGSPPGPK	3	-1.6118	6			0.319417	1.49837	0.424127	1.85588	0.603306	0.746432
Q4L180	1049	0.366	Down	0.0063005	S	Filamin A-interacting protein 1-like OS=Homo sapiens OX=9606 GN=FILIP1L PE=1 SV=2	FILIP1L	0.999996	0	337.45	SNS(1)NSSSVITTEDNK	2	6.6199	8	0.483554	2.35258	0.777098	1.44105	0.890923	1.725	1.04462	3.21695
Q8IVF2	5542	0.139	Down	0.03092	S	Protein AHNAK2 OS=Homo sapiens OX=9606 GN=AHNAK2 PE=1 SV=2	AHNAK2	0.993222	1e-20	119.43	VYTT(0.001)MT(0.006)QHS(0.993)R	2	-2.2455	5		2.45802		4.60221	0.732648	2.88353	0.190855
Q9Y5J1	121	0.46	Down	0.0028217	S	U3 small nucleolar RNA-associated protein 18 homolog OS=Homo sapiens OX=9606 GN=UTP18 PE=1 SV=3	UTP18	1	6.22e-130	174.4	VQEHEDS(1)GDS(1)EVENEAK	2	5.2033	12	0.894809	1.46185	0.824582		0.688693	1.98391		1.79355
Q7LBC6	278	0.405	Down	0.031844	S	Lysine-specific demethylase 3B OS=Homo sapiens OX=9606 GN=KDM3B PE=1 SV=2	KDM3B	1	0.00233036	103.76	KRES(1)IEGK	2	-3.4605	6		1.36297	0.304098	0.83499	0.6534	1.40641		1.12335
Q13501	366	0.504	Down	0.025257	S	Sequestosome-1 OS=Homo sapiens OX=9606 GN=SQSTM1 PE=1 SV=1	SQSTM1	0.98681	0	289.55	EVDPSTGELQSLQMPESEGPS(0.012)S(0.987)LDPS(0.001)QEGPTGLK	3	5.998	8	1.07853	1.1152	0.717949	2.22669	0.669194	1.46288	0.762862
P16220	142	0.355	Down	0.0078608	S	Cyclic AMP-responsive element-binding protein 1 OS=Homo sapiens OX=9606 GN=CREB1 PE=1 SV=2	CREB1	0.880277	1.26e-20	126.46	ILNDLS(0.88)S(0.12)DAPGVPR	2	3.8725	6		1.52529		1.56459	0.571176	1.58114	0.42515	0.945652
P35749	638	0.464	Down	0.0073193	S	Myosin-11 OS=Homo sapiens OX=9606 GN=MYH11 PE=1 SV=3	MYH11	0.984601	3.86e-22	128.57	MTES(0.015)S(0.985)LPSASK	2	-4.5707	14	0.688922	1.0829	0.684358	1.83736		1.5995	0.666667	1.34052
Q03701	629	0.562	Down	0.00079966	S	CCAAT/enhancer-binding protein zeta OS=Homo sapiens OX=9606 GN=CEBPZ PE=1 SV=3	CEBPZ	0.999997	8.27e-231	176.3	SQLDDHPES(1)DDEENFIDANDDEDMEK	3	4.0629	16	0.870826	1.3307	0.822295	1.59832	0.634527	1.37347	0.932564	1.49485
P42356	257	0.6	Down	0.026363	S	Phosphatidylinositol 4-kinase alpha OS=Homo sapiens OX=9606 GN=PI4KA PE=1 SV=4	PI4KA	0.997466	1.79e-28	150.81	TS(0.002)S(0.997)VSSISQVSPER	2	1.4816	12		1.08409	0.52048	0.965333	0.850251	1.21281	0.769575	1.49037
Q9UHD8	30	0.628	Down	0.0062038	S	Septin-9 OS=Homo sapiens OX=9606 GN=SEPTIN9 PE=1 SV=2	SEPTIN9	1	0	366.9	S(1)FEVEEVETPNSTPPR	2	3.9317	9	0.742481	1.36593	0.628635	1.0961	0.830207	1.0077	0.876394	1.43445
P15924	22	0.549	Down	0.032141	S	Desmoplakin OS=Homo sapiens OX=9606 GN=DSP PE=1 SV=3	DSP	1	1.32e-08	142.56	AES(1)GPDLR	2	-6.3504	8	0.698873	1.06054	0.748936	1.85676	0.495736	1.1148	0.697345	0.779938
Q8IVT2	377	0.456	Down	0.0134198	T	Mitotic interactor and substrate of PLK1 OS=Homo sapiens OX=9606 GN=MISP PE=1 SV=1	MISP	0.999267	0	319.43	AS(0.001)T(0.999)PDWVSEGPQPGLR	2	5.07	11	0.743553	1.49762	0.606796	0.806452	0.611162	1.81176	0.404396	1.07492
Q9HBL0	1381	0.496	Down	0.0065558	S	Tensin-1 OS=Homo sapiens OX=9606 GN=TNS1 PE=1 SV=2	TNS1	1	3.99e-42	164.56	QGS(1)PTPALPEKR	2	2.0409	16	0.835201	1.67485	0.732044	1.54181	0.530526	1.73843	0.847732	0.985318
Q6ZRV2	411	0.605	Down	0.025135	S	Protein FAM83H OS=Homo sapiens OX=9606 GN=FAM83H PE=1 SV=3	FAM83H	0.991284	2e-16	136.96	RHS(0.991)FAT(0.009)EGAGAVENFAAAR	3	-7.3434	7	0.824113	0.99353	0.790909	1.14624		1.68835	0.625	1.10832
Q9HBL0	1314	0.45	Down	0.021085	S	Tensin-1 OS=Homo sapiens OX=9606 GN=TNS1 PE=1 SV=2	TNS1	1	6.75e-96	197.85	HLGGSGSVVPGS(1)PCLDR	2	6.0982	11	0.611074	1.76196	1.12339	1.62898	0.518947	2.02669	0.571784	0.859706
Q9C0C2	221	0.258	Down	0.00089957	S	182 kDa tankyrase-1-binding protein OS=Homo sapiens OX=9606 GN=TNKS1BP1 PE=1 SV=4	TNKS1BP1	1	1.95e-06	87.895	GWS(1)QEGPVK	1	-0.51479	11	0.545953	1.3615	0.335684	1.85085	0.32853	1.86477		1.17691
Q08211	449	0.595	Down	0.0164608	S	ATP-dependent RNA helicase A OS=Homo sapiens OX=9606 GN=DHX9 PE=1 SV=4	DHX9	0.999988	0.000146756	102.03	RIS(1)AVSVAER	2	-5.0127	7	0.913001	1.08195	0.522332	1.40444	0.714157	1.10943		1.22222
Q8IVF2	3408	0.261	Down	0.00172175	S	Protein AHNAK2 OS=Homo sapiens OX=9606 GN=AHNAK2 PE=1 SV=2	AHNAK2	1	0.00161288	90.376	VDLKS(1)PQVDIK	2	-2.0741	8	0.700268	2.83206	1.00148	3.10129	1.13239	3.7992	0.372763	2.53448
Q8IVT2	400	0.304	Down	0.029444	S	Mitotic interactor and substrate of PLK1 OS=Homo sapiens OX=9606 GN=MISP PE=1 SV=1	MISP	1	6.22e-145	212.5	ALS(0.196)S(0.804)DS(0.001)ILS(1)PAPDAR	2	6.0534	16		1.46197	0.390777	0.895161	0.328454	1.72471		0.653512
O43294	164	0.232	Down	0.022097	S	Transforming growth factor beta-1-induced transcript 1 protein OS=Homo sapiens OX=9606 GN=TGFB1I1 PE=1 SV=2	TGFB1I1	0.999836	5.7e-09	106.35	LMAS(1)LSDFR	2	-12.344	7	0.414741	1.52431	0.515472	2.88874		2.6025	0.402715	0.660969
O00515	394	0.339	Down	0.0098219	S	Ladinin-1 OS=Homo sapiens OX=9606 GN=LAD1 PE=1 SV=2	LAD1	0.997348	1.33e-31	157.54	S(0.003)AS(0.997)MKLPDNTVK	2	1.1389	12	0.812274	1.45072		2.36425	0.442183	1.96241	0.479613	1.04439
Q8IVF2	842	0.305	Down	3.73e-05	S	Protein AHNAK2 OS=Homo sapiens OX=9606 GN=AHNAK2 PE=1 SV=2	AHNAK2	1	8.24e-07	117.21	MPS(1)FGVSAPGK	2	-8.4093	10	0.91793	2.85115	0.802963	2.00184	0.660668	2.85542	0.745858	2.53879
Q6ZRV2	1003	0.664	Down	0.0156003	S	Protein FAM83H OS=Homo sapiens OX=9606 GN=FAM83H PE=1 SV=3	FAM83H	0.999992	1.98e-53	118.91	RLS(1)LGQGDSTEAATEER	3	-6.996	10		0.962107	0.657143	1.13656	0.753813	1.08738
Q09666	3412	0.326	Down	0.0024811	S	Neuroblast differentiation-associated protein AHNAK OS=Homo sapiens OX=9606 GN=AHNAK PE=1 SV=2	AHNAK	0.997138	3.37e-35	171.09	MPFLSIS(0.003)S(0.997)PK	2	-6.8333	8	0.321081	1.12807	0.365517	1.76892	0.583333	1.07484		1.22276
Q5VZK9	1288	0.352	Down	0.0114594	S	F-actin-uncapping protein LRRC16A OS=Homo sapiens OX=9606 GN=CARMIL1 PE=1 SV=1	CARMIL1	0.994514	1.19e-28	121.54	TASRPDDIPDS(0.995)PS(0.354)S(0.652)PK	2	5.602	9		0.882313	0.375458	1.04392	0.314214	0.658927		1.33813
P16333	347	0.515	Down	0.044164	S	Cytoplasmic protein NCK1 OS=Homo sapiens OX=9606 GN=NCK1 PE=1 SV=1	NCK1	0.949552	3.02e-43	149.14	KFS(0.95)T(0.05)MEELVEHYK	2	3.4227	17	0.712526	1.56466	0.553191	0.82248	0.628729	0.853904	0.806452	2.0054
A0AV96	519	0.466	Down	0.02396	T	RNA-binding protein 47 OS=Homo sapiens OX=9606 GN=RBM47 PE=1 SV=2	RBM47	1	6.45e-71	172.09	PIT(1)PVYTVAPNVQR	2	4.388	6		0.935714	0.359916	1.18152	0.551799	1.0975		0.70217
Q9UPT8	1114	0.491	Down	0.025737	S	Zinc finger CCCH domain-containing protein 4 OS=Homo sapiens OX=9606 GN=ZC3H4 PE=1 SV=3	ZC3H4	0.992445	6.75e-175	199.08	AAKPGPAEAPS(0.587)PT(0.404)AS(0.008)PS(0.002)GDAS(0.992)PPAT(0.005)APYDPR	3	7.691	10	0.860215	1.44957		1.45605	0.806428	1.07105	0.376333	1.5757
Q9Y6Y8	926	1.805	Up	0.0124226	S	SEC23-interacting protein OS=Homo sapiens OX=9606 GN=SEC23IP PE=1 SV=1	SEC23IP	0.99998	1.27e-28	110.48	VVES(1)PDFSKDEDYLGK	2	6.8937	5	1.48943			0.660204	1.30353	0.843327	1.27861
O15195	238	1.652	Up	0.00784	T	Villin-like protein OS=Homo sapiens OX=9606 GN=VILL PE=2 SV=3	VILL	0.999186	5.8e-16	117.03	AAT(0.999)PS(0.001)KDINQLQK	2	2.2266	6	1.26355	0.757855		0.86827		0.637418	1.29412	0.832292
Q53EL6	94	1.84	Up	0.0150232	S	Programmed cell death protein 4 OS=Homo sapiens OX=9606 GN=PDCD4 PE=1 SV=2	PDCD4	0.998589	1.1e-20	145.95	SGLTVPT(0.001)S(0.999)PK	2	-7.6009	8	1.18092	0.945498	1.94762	0.590909	1.20035	1.02637	1.78395	0.758924
Q9UQ35	2123	1.979	Up	0.020637	S	Serine/arginine repetitive matrix protein 2 OS=Homo sapiens OX=9606 GN=SRRM2 PE=1 SV=2	SRRM2	0.999995	1.21e-96	208.03	PSMS(1)PTPLDR	2	-6.052	16	0.998408	0.66417		0.61831	1.38935		1.41979
Q07157	300	2.685	Up	0.042279	S	Tight junction protein ZO-1 OS=Homo sapiens OX=9606 GN=TJP1 PE=1 SV=3	TJP1	0.999996	5.26e-91	161.93	DDISEIQSLAS(1)DHS(1)GR	2	7.6495	7	0.684557		1.60222	0.302503	1.27464		1.21391	0.586735
Q13428	381	2.946	Up	0.025238	S	Treacle protein OS=Homo sapiens OX=9606 GN=TCOF1 PE=1 SV=3	TCOF1	1	0	272.63	AASAPAKES(1)PRK	2	0.57946	15	0.780553	0.512301	1.64241	0.210356	0.769759	0.256591	1.89205	0.746922
Q86UU1	324	1.597	Up	0.0060648	S	Pleckstrin homology-like domain family B member 1 OS=Homo sapiens OX=9606 GN=PHLDB1 PE=1 SV=1	PHLDB1	1	0.000105234	124.24	KGGHERPPS(1)PGLR	3	-7.4746	8	1.419	0.694617	1.14945	0.994686	1.25076	0.711457	1.0505	0.647713
Q14677	299	1.671	Up	0.00026415	S	Clathrin interactor 1 OS=Homo sapiens OX=9606 GN=CLINT1 PE=1 SV=1	CLINT1	0.999946	0	272.63	TIDLGAAAHYTGDKAS(1)PDQNASTHTPQSSVK	4	2.5436	17	1.15873	0.747805	1.24417	0.812757	1.53812	0.748444	1.19742	0.765179
Q8N3V7	833	1.597	Up	0.0037995	S	Synaptopodin OS=Homo sapiens OX=9606 GN=SYNPO PE=1 SV=2	SYNPO	0.999999	7.89e-67	145.34	AAS(1)PAKPSSLDLVPNLPK	2	6.9011	15		0.755519	1.42023	0.739766	1.16694	0.98373	1.29485	0.762303
Q9NTI5	1358	3.451	Up	0.0132637	S	Sister chromatid cohesion protein PDS5 homolog B OS=Homo sapiens OX=9606 GN=PDS5B PE=1 SV=1	PDS5B	0.999985	7.45e-274	243.86	AES(1)PESSAIESTQSTPQK	2	5.7851	12	0.999012	0.308017	1.86217	0.140059	1.77928	0.359959	1.31046	0.916405
P49736	41	3.578	Up	0.0161204	S	DNA replication licensing factor MCM2 OS=Homo sapiens OX=9606 GN=MCM2 PE=1 SV=4	MCM2	0.997849	9.15e-31	144.2	RTDALTS(0.002)S(0.998)PGR	2	-1.793	10	2.15989		1.16971	0.773445		0.365127	1.90628	0.324723
Q13185	176	2.413	Up	0.0031192	S	Chromobox protein homolog 3 OS=Homo sapiens OX=9606 GN=CBX3 PE=1 SV=4	CBX3	0.999275	1.41e-17	130.99	LT(0.001)WHS(0.999)CPEDEAQ	2	2.2831	8	1.48642	0.534722		0.492505	1.47722	0.931538	1.61131	0.569124
Q8IYB3	874	1.852	Up	0.025424	S	Serine/arginine repetitive matrix protein 1 OS=Homo sapiens OX=9606 GN=SRRM1 PE=1 SV=2	SRRM1	1	1.53e-62	159.98	KET(1)ES(1)EAEDNLDDLEK	2	3.4344	11		0.679012	1.45137	0.5	0.98	0.619202	0.898817
Q8WWI1	1026	1.882	Up	0.0033005	S	LIM domain only protein 7 OS=Homo sapiens OX=9606 GN=LMO7 PE=1 SV=3	LMO7	1	2.86e-273	195.66	ATLSSTSGLDLMSESGEGEIS(1)PQR	2	5.8557	7			1.11934	0.632184	1.0101	0.658427	1.2634	0.512386
Q9UMS6	777	4.587	Up	0.033101	S	Synaptopodin-2 OS=Homo sapiens OX=9606 GN=SYNPO2 PE=1 SV=2	SYNPO2	0.999842	3.16e-284	247.91	SSSSQPVTPVS(1)PVWSPGVAPTQPPAFPTSNPSK	3	5.3684	6	1.7805			0.166384	1.07176		0.837185	0.369826
Q9UHB6	686	1.848	Up	0.0182554	S	LIM domain and actin-binding protein 1 OS=Homo sapiens OX=9606 GN=LIMA1 PE=1 SV=1	LIMA1	0.999998	2.32e-285	251.42	EGHSLEMENENLVENGADS(1)DEDDNSFLK	3	5.2565	10	1.25176	0.864291	1.56129	0.487078	1.53264	0.976636	1.38959
Q09666	332	2.096	Up	0.034398	S	Neuroblast differentiation-associated protein AHNAK OS=Homo sapiens OX=9606 GN=AHNAK PE=1 SV=2	AHNAK	0.999776	3.28e-07	100.98	AGLRVS(1)APEVSVGHK	3	-8.9886	10	1.09946	0.627193	0.89931	0.743961	2.41895	0.814969	1.13158	0.462062
P27816	507	1.6	Up	0.0192352	S	Microtubule-associated protein 4 OS=Homo sapiens OX=9606 GN=MAP4 PE=1 SV=3	MAP4	1	5.54e-180	224.75	DMS(1)PLSETEMALGK	2	-0.72238	23	1.59752	0.663842	1.31419	0.827869	0.901257	0.691854	1.01375	0.833619
Q9UKV3	243	2.599	Up	0.044284	S	Apoptotic chromatin condensation inducer in the nucleus OS=Homo sapiens OX=9606 GN=ACIN1 PE=1 SV=2	ACIN1	0.999979	2.07e-10	71.935	AAKLS(1)EGS(1)QPAEEEEDQETPSR	3	0.20068	7	1.02468	0.526749	0.805651	0.473797	1.26975		2.10082
Q9UKG1	401	2.477	Up	0.020859	S	DCC-interacting protein 13-alpha OS=Homo sapiens OX=9606 GN=APPL1 PE=1 SV=1	APPL1	0.983501	1.72e-171	212.69	VNQSALEAVT(0.012)PS(0.984)PS(0.004)FQQR	2	2.8302	8	2.40162	0.602339	1.72005	0.831699	0.982346	0.827281	1.28856	0.319968
Q9NVA2	9	1.662	Up	0.025757	S	Septin-11 OS=Homo sapiens OX=9606 GN=SEPTIN11 PE=1 SV=3	SEPTIN11	1	7.74e-06	84.58	AVAVGRPS(1)NEELR	2	0.62423	5	1.13139	0.714737	1.09027				1.46021	0.762487
P45973	14	1.536	Up	0.0178227	S	Chromobox protein homolog 5 OS=Homo sapiens OX=9606 GN=CBX5 PE=1 SV=1	CBX5	0.977078	5.45e-33	124.77	TADSS(0.001)S(0.021)S(0.977)EDEEEYVVEK	2	7.9049	7	1.51968	0.730464	1.16925	0.830172	1.03317	0.948503		0.721422
O94979	527	1.791	Up	0.010998	S	Protein transport protein Sec31A OS=Homo sapiens OX=9606 GN=SEC31A PE=1 SV=3	SEC31A	0.999999	7.73e-231	239.6	DSDQVAQS(1)DGEESPAAEEQLLGEHIK	3	2.3332	15	1.29936	0.634336	1.53163	1.01875	1.05673	0.796545	1.42635	0.516742
Q9Y3L3	262	1.578	Up	0.00072168	S	SH3 domain-binding protein 1 OS=Homo sapiens OX=9606 GN=SH3BP1 PE=1 SV=3	SH3BP1	0.999999	0	269.63	ENHGQADHS(1)PSMTATHFPR	3	0.32988	18	1.3106	0.739575	1.43529	0.914261	1.09762	0.822568	1.33333	0.804959
Q13523	277	1.583	Up	0.035998	S	Serine/threonine-protein kinase PRP4 homolog OS=Homo sapiens OX=9606 GN=PRPF4B PE=1 SV=3	PRPF4B	1	7.61e-27	156.02	KKS(1)PIINESR	2	2.7696	8	1.04731	1.02877	1.30657	0.473048	1.20809	0.61523	1.25321	0.925581
Q9UI08	349	1.598	Up	0.0026017	S	Ena/VASP-like protein OS=Homo sapiens OX=9606 GN=EVL PE=1 SV=2	EVL	1	8.37e-42	176.58	TPSVAKS(1)PEAK	2	-2.9314	8	1.46667	0.866298	1.19811	0.714585	1.08611	0.803653	1.50069	0.902056
Q9UQ35	1857	3.732	Up	0.0059847	S	Serine/arginine repetitive matrix protein 2 OS=Homo sapiens OX=9606 GN=SRRM2 PE=1 SV=2	SRRM2	0.918632	0.000994995	84.999	S(0.886)RT(0.196)S(0.919)PAPWK	2	-3.2493	9			1.33144	0.190141	0.990875	0.353519	1.26292	0.416985
Q03252	405	1.756	Up	0.0110846	S	Lamin-B2 OS=Homo sapiens OX=9606 GN=LMNB2 PE=1 SV=4	LMNB2	0.999992	2.12e-15	149.58	LKLS(1)PSPSSR	2	-4.2301	9	1.1404	0.722503	1.81588	0.913082	1.0341	0.592629	1.21734	0.738122
Q13813	1550	1.641	Up	0.002939	S	"Spectrin alpha chain, non-erythrocytic 1 OS=Homo sapiens OX=9606 GN=SPTAN1 PE=1 SV=3"	SPTAN1	0.998402	4.97e-08	87.727	LGES(0.998)QT(0.002)LQQFSR	2	0.63559	6	1.44178	0.755221	1.1425		1.14321		1.2266	0.754185
P46379	113	2.163	Up	0.0020989	S	Large proline-rich protein BAG6 OS=Homo sapiens OX=9606 GN=BAG6 PE=1 SV=2	BAG6	0.998214	7.27e-175	213.8	APPQTHLPSGASSGTGSASAT(0.001)HGGGS(0.998)PPGTR	3	4.4615	14	1.20503		1.39562	0.506271	1.14263	0.451004	1.13829	0.735016
P52948	623	1.991	Up	0.049857	S	Nuclear pore complex protein Nup98-Nup96 OS=Homo sapiens OX=9606 GN=NUP98 PE=1 SV=4	NUP98	0.999997	1.17e-219	261.77	DSENLAS(1)PSEYPENGER	2	5.9205	8	0.76501	1.04042	1.23519	0.492625	1.89748	0.659729	1.18657	0.361055
P49023	85	1.581	Up	0.023562	S	Paxillin OS=Homo sapiens OX=9606 GN=PXN PE=1 SV=3	PXN	0.971926	2.54e-54	151.41	FIHQQPQSS(0.028)S(0.972)PVYGSSAK	3	-3.1898	16	1.26384	0.728947	0.984603	1.00711	1.11366	0.779172	1.44367	0.525172
O43491	39	2.305	Up	0.0021836	S	Band 4.1-like protein 2 OS=Homo sapiens OX=9606 GN=EPB41L2 PE=1 SV=1	EPB41L2	0.995341	0	420.06	EVAENQQNQS(0.005)S(0.995)DPEEEK	2	3.5121	9	1.01776	0.53965	1.79581	0.522801	1.21949	0.443975	1.10191	0.721578
Q9UPN7	529	1.563	Up	0.0051016	S	Serine/threonine-protein phosphatase 6 regulatory subunit 1 OS=Homo sapiens OX=9606 GN=PPP6R1 PE=1 SV=5	PPP6R1	0.905632	1.57e-133	165.24	NMVDLVNT(0.001)HHLHS(0.906)S(0.602)S(0.492)DDEDDRLK	3	6.9284	7		0.802023			1.29049		1.2999	0.85482
O14974	995	1.79	Up	0.023161	S	Protein phosphatase 1 regulatory subunit 12A OS=Homo sapiens OX=9606 GN=PPP1R12A PE=1 SV=1	PPP1R12A	1	1.34e-45	176.58	RIS(1)EMEEELK	2	-0.78153	8	1.41304	0.512326	1.40774	1.06142	0.89802	0.533181	1.35341	0.727154
P45974	623	2.544	Up	0.0497	T	Ubiquitin carboxyl-terminal hydrolase 5 OS=Homo sapiens OX=9606 GN=USP5 PE=1 SV=2	USP5	0.999999	1.98e-22	64.983	GTGLQPGEEELPDIAPPLVT(1)PDEPK	2	5.8598	6	2.1418	0.928279				0.688697	1.40244	0.47266
Q9NX40	108	3.118	Up	0.049005	S	OCIA domain-containing protein 1 OS=Homo sapiens OX=9606 GN=OCIAD1 PE=1 SV=1	OCIAD1	1	7.76e-10	117.21	LENS(1)PLGEALR	2	-4.0275	5	1.37862	0.583789			2.15278		0.955787	0.37558
Q9UGI8	168	2.727	Up	0.0093644	S	Testin OS=Homo sapiens OX=9606 GN=TES PE=1 SV=1	TES	1	0.00623915	108.3	CHELS(1)PR	2	-5.8815	7	1.56845	0.464082	1.03011	0.503741	0.921951		1.78354	0.491061
Q06587	38	2.564	Up	0.043064	S	E3 ubiquitin-protein ligase RING1 OS=Homo sapiens OX=9606 GN=RING1 PE=1 SV=2	RING1	0.999895	7.96e-13	81.031	TPQEAIMDGTEIAVS(1)PR	2	6.3103	7	2.19459	0.886234		0.43251	1.1392	0.526902		0.755297
Q86UU1	520	1.623	Up	0.0051427	S	Pleckstrin homology-like domain family B member 1 OS=Homo sapiens OX=9606 GN=PHLDB1 PE=1 SV=1	PHLDB1	0.999089	1.4e-46	155.34	SPS(0.999)PT(0.001)LGESLAPHK	2	1.997	8	1.07421	0.596273	1.23616	0.835252	1.2578		1.01159	0.684796
O14545	415	1.567	Up	0.0024592	S	TRAF-type zinc finger domain-containing protein 1 OS=Homo sapiens OX=9606 GN=TRAFD1 PE=1 SV=1	TRAFD1	0.999617	2.02e-226	287.12	LDSQPQETS(1)PELPR	2	4.3709	8		0.756322	1.37835	0.749758	1.03546	0.814815	1.29047	0.831754
Q68EM7	575	2.232	Up	0.028357	S	Rho GTPase-activating protein 17 OS=Homo sapiens OX=9606 GN=ARHGAP17 PE=1 SV=1	ARHGAP17	0.97914	5.86e-56	143.7	AESSSGGGTVPSSAGILEQGPS(0.021)PGDGS(0.979)PPKPK	3	4.7672	7	0.974359	0.456686	2.02403	0.875969	1.05745		1.61707	0.573402
Q96M96	392	2.361	Up	0.0073637	S	"FYVE, RhoGEF and PH domain-containing protein 4 OS=Homo sapiens OX=9606 GN=FGD4 PE=1 SV=2"	FGD4	0.991232	3.8e-150	222.5	SLEIIST(0.001)AASHS(0.007)NS(0.991)AIR	2	4.4865	7	2.08205	0.636183	1.52083	0.843426	1.07665		1.88633	0.605924
Q641Q2	333	3.662	Up	0.00134241	S	WASH complex subunit 2A OS=Homo sapiens OX=9606 GN=WASHC2A PE=1 SV=3	WASHC2A	1	1.88e-218	190.57	ERRT(1)PS(1)DDEEDNLFAPPK	3	-2.8303	11	1.32817	0.24505	1.16012		0.948854		1.05534	0.368421
Q96PK6	582	14.485	Up	0.0046005	S	RNA-binding protein 14 OS=Homo sapiens OX=9606 GN=RBM14 PE=1 SV=2	RBM14	0.998856	0.0406332	74.424	T(0.001)RLS(0.999)PPR	2	-8.7094	6	2.17654	0.117526	1.54014		0.900194	0.0949668
Q13459	1115	1.836	Up	0.038585	S	Unconventional myosin-IXb OS=Homo sapiens OX=9606 GN=MYO9B PE=1 SV=3	MYO9B	0.975033	8.97e-113	204.37	SPLEHS(0.025)S(0.975)PEKEAPSPEK	3	-3.9826	12	1.095	0.691995	1.33002	0.632054	0.726607		1.61353	0.622271
Q9UEY8	681	1.782	Up	0.024064	S	Gamma-adducin OS=Homo sapiens OX=9606 GN=ADD3 PE=1 SV=1	ADD3	0.999572	0	304.75	IEEVLSPEGSPSKS(1)PSK	2	7.1748	45	0.960905	0.762934	1.92194	0.93266	1.11569	0.830721	1.55086	0.588502
Q8WWM7	594	1.963	Up	0.0053607	S	Ataxin-2-like protein OS=Homo sapiens OX=9606 GN=ATXN2L PE=1 SV=2	ATXN2L	0.999707	2.42e-219	239.38	EVDGLLTSEPMGS(1)PVSSK	2	6.4821	25	1.8553	0.705596	1.25742	0.575141	0.973154	0.618557	1.24977	0.819038
Q9UKJ3	1035	1.906	Up	0.020362	S	G patch domain-containing protein 8 OS=Homo sapiens OX=9606 GN=GPATCH8 PE=1 SV=2	GPATCH8	0.999943	0.00027769	104.39	SQS(1)PHYFR	2	-1.6109	8		0.876999	1.16955	0.573321		0.785032	1.6576	0.73176
Q9Y3Z3	33	1.772	Up	0.009843	S	Deoxynucleoside triphosphate triphosphohydrolase SAMHD1 OS=Homo sapiens OX=9606 GN=SAMHD1 PE=1 SV=2	SAMHD1	1	0	302.31	TPSNTPSAEADWS(1)PGLELHPDYK	3	-0.56292	16	1.19204	0.699158	1.76869	0.6306	1.27996	0.859143	0.925047	0.726675
P51003	24	2.025	Up	0.028198	S	Poly(A) polymerase alpha OS=Homo sapiens OX=9606 GN=PAPOLA PE=1 SV=4	PAPOLA	0.988687	4.73e-202	226.06	HYGIT(0.011)S(0.989)PISLAAPK	2	2.6163	7	1.86998	0.803097	0.958656	0.726326		0.963801	2.05182	0.720037
Q9NYF8	397	1.954	Up	0.035475	S	Bcl-2-associated transcription factor 1 OS=Homo sapiens OX=9606 GN=BCLAF1 PE=1 SV=2	BCLAF1	1	0	472.78	FNDS(1)EGDDTEETEDYR	2	7.0047	20	1.46854	0.756522	1.60575	0.665529	0.7781	0.382048	1.46894	0.918582
Q92614	1970	2.529	Up	0.0064229	S	Unconventional myosin-XVIIIa OS=Homo sapiens OX=9606 GN=MYO18A PE=1 SV=3	MYO18A	0.999957	4.84e-93	135.23	LEGDS(1)DVDSELEDR	2	5.1235	12	1.85484	0.604917	1.83426		1.20771	0.6379	0.972274	0.497496
Q32MZ4	714	2.92	Up	0.0041043	S	Leucine-rich repeat flightless-interacting protein 1 OS=Homo sapiens OX=9606 GN=LRRFIP1 PE=1 SV=2	LRRFIP1	0.983383	5.97e-149	241.15	IDGATQS(0.017)S(0.983)PAEPK	2	2.5872	6	1.43506	0.381285	0.82823		1.02625	0.392537	1.23014
P53814	245	1.605	Up	0.005204	S	Smoothelin OS=Homo sapiens OX=9606 GN=SMTN PE=1 SV=7	SMTN	0.948939	1.31e-79	151.52	T(0.026)T(0.026)S(0.949)PEPQESPTLPSTEGQVVNK	2	5.8205	6		0.606218	1.19587		1.11813	0.761649	0.992312	0.69186
Q99959	155	2.452	Up	0.015141	S	Plakophilin-2 OS=Homo sapiens OX=9606 GN=PKP2 PE=1 SV=2	PKP2	0.996031	1.44e-52	173.26	RLEIS(1)PDS(0.004)S(0.996)PER	2	3.2452	22	1.11765	0.622747	2.3681	0.701784	1.08036	0.660581	2.53191	0.909882
Q9UHB6	609	1.592	Up	0.0115978	S	LIM domain and actin-binding protein 1 OS=Homo sapiens OX=9606 GN=LIMA1 PE=1 SV=1	LIMA1	0.999819	0.000647113	81.163	TVS(1)PPIRK	2	-5.6549	9	1.32042	0.920493	1.29892	0.584493	1.16373	0.810748		0.852884
P20700	23	2.692	Up	0.0041953	S	Lamin-B1 OS=Homo sapiens OX=9606 GN=LMNB1 PE=1 SV=2	LMNB1	0.946312	4.48e-16	117.77	AGGPTTPLS(0.946)PT(0.054)R	2	-5.0678	7	1.8167	0.591388	1.02775		1.24581	0.618846	1.64109	0.386503
Q9H410	58	1.885	Up	0.0100405	S	Kinetochore-associated protein DSN1 homolog OS=Homo sapiens OX=9606 GN=DSN1 PE=1 SV=2	DSN1	0.993552	2.72e-05	124.81	IHLGS(0.006)S(0.994)PK	2	-6.9663	8		0.64914	1.64183	0.952867	1.39515	0.737319		0.883166
P31943	104	1.526	Up	0.00178245	S	Heterogeneous nuclear ribonucleoprotein H OS=Homo sapiens OX=9606 GN=HNRNPH1 PE=1 SV=4	HNRNPH1	1	0	326.8	HTGPNS(1)PDTANDGFVR	2	6.6392	27	1.24444	0.752856	1.03507	0.695485	1.33888	0.862857	1.25739	0.884013
Q8IYB3	450	1.982	Up	0.0122168	S	Serine/arginine repetitive matrix protein 1 OS=Homo sapiens OX=9606 GN=SRRM1 PE=1 SV=2	SRRM1	1	4.27e-10	130.78	RES(1)PS(1)PAPKPR	2	-0.93925	7		0.520988	1.11469		0.997857	0.522114	1.42707	0.742363
Q09666	5749	1.551	Up	0.044923	S	Neuroblast differentiation-associated protein AHNAK OS=Homo sapiens OX=9606 GN=AHNAK PE=1 SV=2	AHNAK	1	0	317.97	AS(1)LGS(1)LEGEAEAEASSPK	2	5.9191	38	1.11676	0.863158	1.36966	0.480676	1.39155	0.748441	1.14701	1.14786
O94875	1017	1.769	Up	0.0023155	S	Sorbin and SH3 domain-containing protein 2 OS=Homo sapiens OX=9606 GN=SORBS2 PE=1 SV=3	SORBS2	0.922214	2.05e-171	209.03	GAEDYPDPPIPHS(0.004)YS(0.922)S(0.074)DR	2	6.2605	12	1.24275	0.609824	1.33833	0.738173		0.746114	1.12335
Q8N6H7	146	1.821	Up	0.00181643	S	ADP-ribosylation factor GTPase-activating protein 2 OS=Homo sapiens OX=9606 GN=ARFGAP2 PE=1 SV=1	ARFGAP2	1	6.75e-126	208.7	HGTDLWIDNMSSAVPNHS(1)PEKK	3	3.0146	25	1.46756	0.636442	1.3554	0.955916	1.18108	0.760756	1.36078	0.593726
P16401	18	1.667	Up	0.005023	S	Histone H1.5 OS=Homo sapiens OX=9606 GN=H1-5 PE=1 SV=3	H1-5	1	0	318.84	SETAPAETATPAPVEKS(1)PAK	2	5.127	17	0.913357	0.656762	1.43271	0.880835	1.28976	0.694329	1.22746	0.684898
Q96K76	832	1.741	Up	0.047718	S	Ubiquitin carboxyl-terminal hydrolase 47 OS=Homo sapiens OX=9606 GN=USP47 PE=1 SV=3	USP47	0.997558	4.1e-90	164.48	LFVLLPEQS(0.998)PVS(0.002)YSK	2	0.7016	6	1.78389	0.621866	1.18943	0.795604	1.06093	0.899683
Q8IXM2	96	1.622	Up	0.014779	S	Chromatin complexes subunit BAP18 OS=Homo sapiens OX=9606 GN=BAP18 PE=1 SV=1	BAP18	1	3.02e-187	246.66	KVYEDSGIPLPAES(1)PK	2	5.939	19	1.27763	0.738318	1.3858	1.00096	0.962227	0.544944	1.21844	0.701367
Q53T59	249	1.62	Up	0.022496	S	HCLS1-binding protein 3 OS=Homo sapiens OX=9606 GN=HS1BP3 PE=1 SV=1	HS1BP3	0.99999	7.57e-14	109.82	KLS(1)PQDPSEDVSSVDPLK	2	6.9227	12	1.06785	0.823779	1.32208	0.805269	1.08788	0.483384	1.46147	0.937349
Q12888	1068	1.86	Up	0.040897	S	TP53-binding protein 1 OS=Homo sapiens OX=9606 GN=TP53BP1 PE=1 SV=2	TP53BP1	0.997258	1.53e-32	164.48	GNLLHFPS(0.003)S(0.997)QGEEEKEK	3	-6.0387	10	1.37406	0.668689	0.909245	0.955422	1.041	0.761853	2.21517	0.592008
Q99973	397	1.523	Up	0.031577	S	Telomerase protein component 1 OS=Homo sapiens OX=9606 GN=TEP1 PE=1 SV=2	TEP1	1	6.1e-29	128.97	S(1)PGMEPPFSHR	2	-1.9999	15	1.72938	0.755861	1.27518	0.991444	0.965208	0.967715	1.24194	0.707983
Q8TDN6	261	1.889	Up	0.027182	S	Ribosome biogenesis protein BRX1 homolog OS=Homo sapiens OX=9606 GN=BRIX1 PE=1 SV=2	BRIX1	0.999621	5.5e-154	221.64	IFQGSFGGPTLYENPHYQS(1)PNMHR	3	4.4041	7		0.547287	1.27878	0.80122	0.896599	0.515625	1.3459
P23497	410	2.09	Up	0.048981	S	Nuclear autoantigen Sp-100 OS=Homo sapiens OX=9606 GN=SP100 PE=1 SV=3	SP100	0.87778	3.4e-257	228.46	VIGQDHDFSES(0.122)S(0.878)EEEAPAEASSGALR	3	3.6252	7	1.06678		0.951974		0.791115	0.344031	1.42286	0.66878
Q9UEY8	677	5.385	Up	0.0087221	S	Gamma-adducin OS=Homo sapiens OX=9606 GN=ADD3 PE=1 SV=1	ADD3	0.999427	2.79e-80	204.86	IEEVLSPEGS(0.999)PS(0.027)KS(0.966)PS(0.007)K	2	6.6641	25		0.403861	3.0323	0.747475	1.63001	0.28605	1.73896	0.147504
Q15154	65	2.684	Up	0.0180241	S	Pericentriolar material 1 protein OS=Homo sapiens OX=9606 GN=PCM1 PE=1 SV=5	PCM1	1	4.37e-90	200.13	VTNDIS(1)PESSPGVGR	2	1.5589	10		0.819773	1.60568	0.314345	1.45037	0.554113	2.18507	0.914995
P52948	612	2.036	Up	0.0141629	S	Nuclear pore complex protein Nup98-Nup96 OS=Homo sapiens OX=9606 GN=NUP98 PE=1 SV=4	NUP98	1	1.91e-32	157.52	NLNNSNLFS(1)PVNR	2	2.4901	7	1.31781	0.957275		0.430678	1.42398	0.709677	1.58955	0.738337
O00273	28	1.633	Up	0.049404	S	DNA fragmentation factor subunit alpha OS=Homo sapiens OX=9606 GN=DFFA PE=1 SV=1	DFFA	1	5.84e-172	237.79	NYS(1)REQHGVAASCLEDLR	3	-3.0043	9	1.07877	0.706392	1.52988	0.794661	0.816497	0.560577	1.55326	0.987565
O43491	715	2.634	Up	0.034235	S	Band 4.1-like protein 2 OS=Homo sapiens OX=9606 GN=EPB41L2 PE=1 SV=1	EPB41L2	0.999999	8.61e-11	135.5	EIS(1)PGSGPGEIR	2	-1.8981	4		0.503605	1.06527	0.479642			1.52484
P06748	70	1.858	Up	0.000241	S	Nucleophosmin OS=Homo sapiens OX=9606 GN=NPM1 PE=1 SV=2	NPM1	1	0	267.39	TVSLGAGAKDELHIVEAEAMNYEGS(1)PIK	3	8.2917	84	1.4598	0.712834	1.37582	0.638114	1.03781	0.704955	1.23739	0.69475
Q8IWR0	210	3.574	Up	0.025642	T	Zinc finger CCCH domain-containing protein 7A OS=Homo sapiens OX=9606 GN=ZC3H7A PE=1 SV=1	ZC3H7A	1	1.38e-12	76.117	ALNHSVEDIEPDLLT(1)PR	2	6.2807	8	1.47516	0.559956	1.16183	0.451382	0.853721		3.45896	0.447186
Q9NY27	226	2.238	Up	0.0094374	S	Serine/threonine-protein phosphatase 4 regulatory subunit 2 OS=Homo sapiens OX=9606 GN=PPP4R2 PE=1 SV=3	PPP4R2	0.999578	1.13e-136	185.67	NHSDSSTSESEVSSVS(1)PLK	2	4.9172	9	1.21477	0.644769	1.62784	0.779423	1.11021	0.385772		0.545368
P48681	680	1.682	Up	0.049485	S	Nestin OS=Homo sapiens OX=9606 GN=NES PE=1 SV=2	NES	1	0	346.7	ENQEPLRS(1)PEVGDEEALRPLTK	3	2.1794	14	1.68993	0.620838	0.8621	0.738747	0.922535	0.906949	1.63006	0.768212
P51610	1507	1.518	Up	0.0196449	S	Host cell factor 1 OS=Homo sapiens OX=9606 GN=HCFC1 PE=1 SV=2	HCFC1	1	1.4e-65	161.58	AVTTVTQSTPVPGPSVPPPEELQVS(1)PGPR	3	3.1606	12	1.21072	0.886076	1.24194	0.809933	0.885067	0.648531	1.49784	0.84127
O15027	74	1.527	Up	0.0173605	S	Protein transport protein Sec16A OS=Homo sapiens OX=9606 GN=SEC16A PE=1 SV=4	SEC16A	0.925952	1.53e-111	162.26	S(0.074)S(0.926)PPVLQGPAPAGFSQHPGLLVPHTHAR	4	0.3483	12	1.48507	0.798795	1.11309	1.02099	1.10846	0.788654	1.1687	0.584332
Q9BPX5	64	2.036	Up	0.033739	S	Actin-related protein 2/3 complex subunit 5-like protein OS=Homo sapiens OX=9606 GN=ARPC5L PE=1 SV=1	ARPC5L	0.999172	0.00080852	70.638	AFHAALRNS(0.999)PVNT(0.001)K	2	6.7489	7		0.537864	1.32541		1.13487	0.670233
Q9H307	100	2.706	Up	0.03774	S	Pinin OS=Homo sapiens OX=9606 GN=PNN PE=1 SV=5	PNN	1	3.74e-51	148.22	RES(1)RQES(1)DPEDDDVK	2	4.931	23	0.70184	1.14594	1.39561	0.224612	1.26156	0.313325	2.20102	0.371094
Q6PD62	970	1.74	Up	0.048259	S	RNA polymerase-associated protein CTR9 homolog OS=Homo sapiens OX=9606 GN=CTR9 PE=1 SV=1	CTR9	1	8.6e-171	240.17	GEEGS(1)DDDETENGPKPK	2	2.9313	8	0.776215	0.59209	1.44016	0.429688	1.35574	0.659041	1.21991	1.0725
Q96PK6	206	1.59	Up	0.042421	T	RNA-binding protein 14 OS=Homo sapiens OX=9606 GN=RBM14 PE=1 SV=2	RBM14	1	2.54e-15	147.78	QPT(1)PPFFGR	2	-11.114	13	0.754386	0.740206	1.22759	0.61687	1.56589	0.751187	1.22609	0.89501
Q8WWI1	1048	8.222	Up	0.0036587	T	LIM domain only protein 7 OS=Homo sapiens OX=9606 GN=LMO7 PE=1 SV=3	LMO7	1	3.05e-05	94.66	ISINQT(1)PGK	2	-6.5996	6	1.21887	0.191759	0.892818		0.845328		1.26804	0.065189
Q9UID3	18	1.848	Up	0.0129769	S	Vacuolar protein sorting-associated protein 51 homolog OS=Homo sapiens OX=9606 GN=VPS51 PE=1 SV=2	VPS51	0.998669	1.09e-40	136.31	AAAAAAGPSPGS(0.001)GPGDS(0.999)PEGPEGEAPER	3	1.3734	6	1.06553		1.59091	0.745384	1.1571		1.41252	0.66859
Q9Y3L3	550	1.516	Up	0.0165777	S	SH3 domain-binding protein 1 OS=Homo sapiens OX=9606 GN=SH3BP1 PE=1 SV=3	SH3BP1	0.99997	1.06e-18	95.001	S(1)PPETAAPVEDMAR	2	1.502	10	1.18868	0.789142	1.48497		0.967083	0.872374	1.37434	0.819008
Q8IYB3	452	1.982	Up	0.0122168	S	Serine/arginine repetitive matrix protein 1 OS=Homo sapiens OX=9606 GN=SRRM1 PE=1 SV=2	SRRM1	1	4.27e-10	130.78	RES(1)PS(1)PAPKPR	2	-0.93925	7		0.520988	1.11469		0.997857	0.522114	1.42707	0.742363
P49792	2280	1.594	Up	0.0023756	S	E3 SUMO-protein ligase RanBP2 OS=Homo sapiens OX=9606 GN=RANBP2 PE=1 SV=2	RANBP2	0.99998	1.55e-21	146.34	SALSPSKS(1)PAK	2	-3.3349	7	1.37678	0.755079		0.89978	1.18608	0.914062	1.36821	0.71875

## Sheet: H-Phospho-classification
Single site gene	Multi-sites gene
STXBP5	PPFIBP1
SEC23IP	CTNND1
PTK2	ZMYND8
VILL	AKAP12
PDCD4	LAD1
AFAP1L2	MAP1B
CGN	TMPO
RPRD2	SRRM2
MARCKS	DBNL
EPS15	TJP1
TLE3	TCOF1
CLINT1	KANK1
SYNPO	PHLDB1
PDS5B	LMO7
MCM2	MYO9B
CDK12	UBAP2L
CBX3	TNS1
C2CD5	TNKS1BP1
LSR	SRRM1
SYNPO2	SYNRG
TRAPPC10	OSBPL3
MAP4	AHNAK
ACIN1	SCRIB
APPL1	LIMA1
SEPTIN11	AKAP13
RANBP3	PNN
IRF2BP2	SHTN1
CBX5	SH3BP1
SEC31A	EPB41L2
NUMB	ARHGEF16
EIF4B	AHNAK2
PRPF4B	SP100
SHC1	TNS3
KANK2	FILIP1L
EVL	NUP98
MPRIP	PXN
EPS8	LSP1
LMNB2	DBN1
SPTAN1	TJP3
PPFIA1	ARHGAP17
UBR5	CAST
BAG6	RANBP2
MAP2K3	SEC16A
KLC4	UTP18
CBL	PDLIM7
RPS6KA4	APOBR
CCDC6	WASHC2A
YAP1	SVIL
PPP6R1	RBM14
GIGYF2	BAZ1B
YBX1	ADD3
PPP1R12A	RBM17
USP5	MYO18A
OCIAD1	RAB11FIP1
TES	ZC3H4
FCHO2	WDR44
RING1	NCK1
NUP153	ARFGAP2
CALD1	TJP2
RAI14	MISP
TRAFD1	CARMIL1
FBLIM1	FAM83H
SON
FGD4
UBE2O
COIL
KCTD12
EDC4
ZC3H18
AAK1
XRN2
EEPD1
PALLD
ATXN2L
GPATCH8
SCAF8
FOXK1
SAMHD1
PLEKHG3
PAPOLA
BCLAF1
LRRFIP1
SMTN
PBRM1
PKP2
SLC9A3R1
LMNB1
DSN1
GORASP2
HNRNPH1
DOCK1
ABLIM1
ZC3H11A
TPR
ADPRHL2
SORBS2
LIG1
PLEKHA5
SAFB
H1-5
USP47
BAP18
MAP1A
HS1BP3
DAB2IP
EPS8L3
TP53BP1
MARK2
OXR1
RBM8A
PPP2R5D
ZC3HC1
TEP1
PAWR
PCYT1A
CDKN2AIP
CORO2A
PDLIM5
FAM114A1
BRIX1
AFDN
CLASP1
AKAP2
ANK3
PCM1
MICALL2
WAPL
WRNIP1
DFFA
NPM1
ZC3H7A
DOCK10
PPP4R2
NES
NF1
WBP11
RIPK1
WNK2
HCFC1
ARHGAP35
RAB3GAP1
SMARCA4
INTS6
ARPC5L
HSPB1
SH3KBP1
TRIM56
CD2AP
WASF2
CTR9
KDM3B
SQSTM1
CREB1
MYH11
CEBPZ
PI4KA
VPS51
SEPTIN9
DSP
DHX9
TGFB1I1
RBM47

## Sheet: I-KEGG
Category	Term	Count	%	PValue	Genes	List Total	Pop Hits	Pop Total	Fold Enrichment	Bonferroni	Benjamini	FDR
KEGG_PATHWAY	hsa04520:Adherens junction	2	15.3846	0.0103213	1500, 4008	2	71	6879	96.8873	0.0306453	0.0309638	0.0309638

[truncated: 4 more sheets: J-GO, K-TFs, L-CRC-specific SVs, M-SV classification]
